# Supplementary material for: Understanding Visualization Authoring Techniques for Genomics Data in the Context of Personas and Tasks
Source: IEEE Trans Vis Comput Graph. Author manuscript; Available in PMC 2025 Mar 4. (PMC11875953; doi:10.1109/TVCG.2024.3456298)
Supplement: tvcg-3456298-mm [file NIHMS2039885-supplement-tvcg-3456298-mm.zip]

Archive with 24 entries (23 files):
- tvcg-3456298-mm/probe_example_circular_figma_export.pdf
- tvcg-3456298-mm/probe_example_linear_figma_export.pdf
- tvcg-3456298-mm/probe-circular-example-link.rtf
- tvcg-3456298-mm/README.pdf
- tvcg-3456298-mm/study2_checklist.pdf
- tvcg-3456298-mm/study2_figma_links_setup.pdf
- tvcg-3456298-mm/study2_notes.pdf
- tvcg-3456298-mm/study2_pilot_protocol.pdf
- tvcg-3456298-mm/study2_results_detail.csv
- tvcg-3456298-mm/study2_slides.pdf
- tvcg-3456298-mm/transcripts/
- tvcg-3456298-mm/transcripts/P1.txt
- tvcg-3456298-mm/transcripts/P10.txt
- tvcg-3456298-mm/transcripts/P11.txt
- tvcg-3456298-mm/transcripts/P12.txt
- tvcg-3456298-mm/transcripts/P13.txt
- tvcg-3456298-mm/transcripts/P2.txt
- tvcg-3456298-mm/transcripts/P3.txt
- tvcg-3456298-mm/transcripts/P4.txt
- tvcg-3456298-mm/transcripts/P5.txt
- tvcg-3456298-mm/transcripts/P6.txt
- tvcg-3456298-mm/transcripts/P7.txt
- tvcg-3456298-mm/transcripts/P8.txt
- tvcg-3456298-mm/transcripts/P9.txt
