# Supplementary material for: Understanding Visualization Authoring Techniques for Genomics Data in the Context of Personas and Tasks
Source: IEEE Trans Vis Comput Graph. Author manuscript; Available in PMC 2025 Mar 4. (PMC11875953; doi:10.1109/TVCG.2024.3456298)
Supplement: tvcg-3456298-mm [file NIHMS2039885-supplement-tvcg-3456298-mm.zip › tvcg-3456298-mm/study2_results_detail.csv]

Task	Persona	Technique	Count
T1	All	Code	10
T1	All	NLI	9
T1	All	Template	4
T1	All	Shelf	2
T1	All	VbD	2
T1	P1	Code	2
T1	P2	Code	3
T1	P3	Code	3
T1	P4	Code	2
T1	P1	NLI	1
T1	P2	NLI	2
T1	P3	NLI	3
T1	P4	NLI	3
T1	P1	Template	0
T1	P2	Template	2
T1	P3	Template	2
T1	P4	Template	0
T1	P1	Shelf	0
T1	P2	Shelf	1
T1	P3	Shelf	1
T1	P4	Shelf	0
T1	P1	VbD	0
T1	P2	VbD	0
T1	P3	VbD	1
T1	P4	VbD	1
T2	All	Template	10
T2	All	NLI	7
T2	All	Shelf	6
T2	All	Code	5
T2	All	Example	3
T2	All	VbD	2
T2	P1	Template	1
T2	P2	Template	4
T2	P3	Template	2
T2	P4	Template	3
T2	P1	NLI	1
T2	P2	NLI	2
T2	P3	NLI	3
T2	P4	NLI	1
T2	P1	Shelf	0
T2	P2	Shelf	2
T2	P3	Shelf	3
T2	P4	Shelf	1
T2	P1	Code	1
T2	P2	Code	0
T2	P3	Code	2
T2	P4	Code	2
T2	P1	Example	0
T2	P2	Example	1
T2	P3	Example	1
T2	P4	Example	1
T2	P1	VbD	1
T2	P2	VbD	0
T2	P3	VbD	0
T2	P4	VbD	1
T3	All	Code	6
T3	All	NLI	7
T3	All	VbD	4
T3	All	Shelf	5
T3	All	Template	2
T3	All	Other	2
T3	P1	Code	1
T3	P2	Code	1
T3	P3	Code	2
T3	P4	Code	2
T3	P1	NLI	0
T3	P2	NLI	3
T3	P3	NLI	2
T3	P4	NLI	2
T3	P1	VbD	1
T3	P2	VbD	2
T3	P3	VbD	1
T3	P4	VbD	0
T3	P1	Shelf	1
T3	P2	Shelf	2
T3	P3	Shelf	2
T3	P4	Shelf	0
T3	P1	Template	1
T3	P2	Template	0
T3	P3	Template	0
T3	P4	Template	1
T3	P1	Other	1
T3	P2	Other	0
T3	P3	Other	0
T3	P4	Other	1
T4	All	Template	12
T4	All	Shelf	4
T4	All	Code	4
T4	All	VbD	3
T4	All	NLI	3
T4	All	Example	3
T4	All	Other	1
T4	P1	Template	2
T4	P2	Template	4
T4	P3	Template	3
T4	P4	Template	3
T4	P1	Shelf	0
T4	P2	Shelf	1
T4	P3	Shelf	1
T4	P4	Shelf	2
T4	P1	Code	0
T4	P2	Code	1
T4	P3	Code	2
T4	P4	Code	1
T4	P1	VbD	1
T4	P2	VbD	2
T4	P3	VbD	0
T4	P4	VbD	0
T4	P1	NLI	0
T4	P2	NLI	1
T4	P3	NLI	1
T4	P4	NLI	1
T4	P1	Example	1
T4	P2	Example	1
T4	P3	Example	0
T4	P4	Example	1
T4	P1	Other	0
T4	P2	Other	1
T4	P3	Other	0
T4	P4	Other	0
T5	All	Shelf	9
T5	All	Code	7
T5	All	NLI	7
T5	All	VbD	4
T5	All	Template	1
T5	All	Example	1
T5	P1	Shelf	1
T5	P2	Shelf	2
T5	P3	Shelf	3
T5	P4	Shelf	3
T5	P1	Code	1
T5	P2	Code	1
T5	P3	Code	2
T5	P4	Code	3
T5	P1	NLI	2
T5	P2	NLI	2
T5	P3	NLI	1
T5	P4	NLI	2
T5	P1	VbD	0
T5	P2	VbD	3
T5	P3	VbD	1
T5	P4	VbD	0
T5	P1	Template	0
T5	P2	Template	1
T5	P3	Template	0
T5	P4	Template	0
T5	P1	Example	0
T5	P2	Example	1
T5	P3	Example	0
T5	P4	Example	0
T6	All	Example	8
T6	All	NLI	7
T6	All	Code	6
T6	All	VbD	7
T6	All	Shelf	1
T6	All	Template	1
T6	All	Other	1
T6	P1	Example	1
T6	P2	Example	3
T6	P3	Example	2
T6	P4	Example	2
T6	P1	NLI	1
T6	P2	NLI	1
T6	P3	NLI	2
T6	P4	NLI	3
T6	P1	Code	1
T6	P2	Code	1
T6	P3	Code	3
T6	P4	Code	1
T6	P1	VbD	1
T6	P2	VbD	3
T6	P3	VbD	2
T6	P4	VbD	1
T6	P1	Shelf	0
T6	P2	Shelf	0
T6	P3	Shelf	0
T6	P4	Shelf	1
T6	P1	Template	0
T6	P2	Template	1
T6	P3	Template	0
T6	P4	Template	0
T6	P1	Other	0
T6	P2	Other	0
T6	P3	Other	1
T6	P4	Other	0
T7	All	VbD	6
T7	All	NLI	7
T7	All	Code	6
T7	All	Shelf	5
T7	All	Example	4
T7	All	Template	2
T7	All	Other	2
T7	P1	VbD	1
T7	P2	VbD	2
T7	P3	VbD	1
T7	P4	VbD	2
T7	P1	NLI	2
T7	P2	NLI	2
T7	P3	NLI	1
T7	P4	NLI	2
T7	P1	Code	1
T7	P2	Code	1
T7	P3	Code	3
T7	P4	Code	1
T7	P1	Shelf	0
T7	P2	Shelf	3
T7	P3	Shelf	2
T7	P4	Shelf	0
T7	P1	Example	0
T7	P2	Example	3
T7	P3	Example	0
T7	P4	Example	1
T7	P1	Template	0
T7	P2	Template	0
T7	P3	Template	1
T7	P4	Template	1
T7	P1	Other	0
T7	P2	Other	1
T7	P3	Other	1
T7	P4	Other	0
T8	All	Shelf	6
T8	All	NLI	4
T8	All	Code	4
T8	All	VbD	4
T8	All	Template	1
T8	All	Other	1
T8	P1	Shelf	0
T8	P2	Shelf	3
T8	P3	Shelf	2
T8	P4	Shelf	1
T8	P1	NLI	1
T8	P2	NLI	2
T8	P3	NLI	0
T8	P4	NLI	1
T8	P1	Code	1
T8	P2	Code	0
T8	P3	Code	3
T8	P4	Code	0
T8	P1	VbD	0
T8	P2	VbD	2
T8	P3	VbD	1
T8	P4	VbD	1
T8	P1	Template	0
T8	P2	Template	1
T8	P3	Template	0
T8	P4	Template	0
T8	P1	Other	0
T8	P2	Other	1
T8	P3	Other	0
T8	P4	Other	0
