# Supplementary material for: Understanding Visualization Authoring Techniques for Genomics Data in the Context of Personas and Tasks
Source: IEEE Trans Vis Comput Graph. Author manuscript; Available in PMC 2025 Mar 4. (PMC11875953; doi:10.1109/TVCG.2024.3456298)
Supplement: tvcg-3456298-mm [file NIHMS2039885-supplement-tvcg-3456298-mm.zip › tvcg-3456298-mm/transcripts/P1.txt]

[P1] 09:04:24
Yes.

[AB] 09:04:30
Yeah, so in this Follow-up study, well, it's again, the larger topic is still about construction of genome-mapped data visualization but this time and we're doing a follow up.

[AB] 09:04:44
And the study aim this time is to really understand whether how and why. Different users may want to use.

[AB] 09:04:56
Let's say different strands or so-called interaction modalities for different parts of this construction workflow and Yeah, to briefly just mention it here already, but we're gonna dive into it this next hour that and any direction modality is basically a way how a humans, we can send information to a machine and create feedback loop off.

[AB] 09:05:23
What you want to do or not any information basically. The procedure for the next hour is that we will start with an introduction of these modalities which is a combination of showing things and also you can interact already a little bit with things to get a feeling for it and then We have 40 min of Again, in direction.

[P1] 09:05:27
Okay.

[AB] 09:05:53
With so-called probes, which. You can just think of as kind of an interactive slide deck that we can all see.

[P1] 09:06:02
Okay.

[AB] 09:06:02
And this, session with some. Hopefully we have sign a little bit of reflection and open questions.

[AB] 09:06:12
Yeah, this we already did. So we have to make sure that we're Recording. The Zoom Meeting and then we also wanted to put on other transcription.

[AB] 09:06:27
Let me see.

[P1] 09:06:27
Pass upon one access. Yes.

[AB] 09:06:30
Yeah, okay. Yeah, I think I'm also gonna. Oh, see, I think you're deal or I just send you a request to record.

[SL] 09:06:43
I think, yeah, you should be able to now.

[AB] 09:06:45
Okay, good.

[P1] 09:06:50
Okay.

[AB] 09:06:50
Okay, good. Right. So the first thing we're gonna start with is this training phase.

[AB] 09:07:02
And for that I will share you with you a link. To one of the other training materials.

[AB] 09:07:17
A moment.

[AB] 09:07:20
Oh, and if you might already have questions now, you can. Of course, ask them or.

[P1] 09:07:25
No, I'm, I'm just curious about the interaction part. So I don't know what to expect.

[AB] 09:07:29
Yeah.

[AB] 09:07:33
Yeah. I hope. It will go as for you plan.

[AB] 09:07:50
Okay, so I

[AB] 09:07:58
Put here in the chat of Zoom link to the training material. Could you open that and, then also share that screen so we can all, follow you there.

[P1] 09:08:02
Okay.

[P1] 09:08:14
Yes. Just the second. Because there are a lot of things. Yeah, so I make it a bit.

[AB] 09:08:19
Yeah, no worries.

[P1] 09:08:22
Visible. Okay, now I can set the screen. Me too, It's quite sometimes since I use the zoom I noticed.

[P1] 09:08:34
So. So how can I share my screen? I feel like I'm too older than moments.

[AB] 09:08:35
Yeah.

[AB] 09:08:42
It's like share screen in the bottom and then you can choose.

[P1] 09:08:46
I think I don't see a see record reactions.

[SL] 09:08:51
Okay.

[P1] 09:08:52
Hmm, I'll find it there.

[AB] 09:08:55
Maybe in the little double adult. Sometimes the interface is a little bit different depending on how large you have zoom open.

[P1] 09:09:03
Yeah.

[P1] 09:09:06
It'll Sorry for that, I will figure it out.

[AB] 09:09:11
No worries, no worries.

[AB] 09:09:15
This is.

[P1] 09:09:16
That's it. Okay. Found it.

[P1] 09:09:21
Yes, now you should be a full now. I have to give my permission to my computer to do that.

[AB] 09:09:29
Oh.

[P1] 09:09:29
Oh, always annoying. Okay. Did that and now I should do that again. Okay.

[P1] 09:09:41
Hmm. Okay. Can you see it?

[SL] 09:09:48
Yes.

[P1] 09:09:49
Okay. Let me also.

[AB] 09:09:49
Yes, okay. So. Yeah, hopefully this will take. About 18 min or less, but I'm briefly gonna tell you a little bit and then you can just go ahead and follow what you see on the screen.

[AB] 09:10:04
So. And we're gonna walk through 6 of these interaction modalities. And each time, yeah, you can.

[AB] 09:10:13
Read here the, explanation. I will also tell it in words. And then if you're ready, you can click on, show on this modality, which then shows you a video, of a tool that, has this type.

[AB] 09:10:30
And then you can go ahead and. Try it yourself. There should be clear instructions then on each of these sites.

[AB] 09:10:39
But I will each time, first tell you also basically what you can read here. So the first mentality we start with is the template selection.

[AB] 09:10:52
Oh, one more thing before we. Do this? Did you?

[AB] 09:10:56
Put this in full screen mode and also press the set on your computer because It has to be in the full screen this whole slide deck.

[AB] 09:11:07
I think it is, but just to make sure.

[P1] 09:11:08
Hmm, that should be this how it open yeah

[AB] 09:11:11
Yeah

[P1] 09:11:14
Yeah, and then. Okay.

[AB] 09:11:16
And the screen. Yeah. Okay, good. Yeah.

[P1] 09:11:20
Okay.

[AB] 09:11:23
Great. So the first, modality is template selection and That is basically a way that you can make a visualization by choosing a chart from a gallery of chart types and yeah.

[AB] 09:11:39
Usually, this modality is used in Microsoft Excel and also other Well known statistical, programs.

[AB] 09:11:51
So you can go ahead if you want.

[P1] 09:11:53
Okay.

[SL] 09:11:55
Just a quick note is that we will be I'll giving you some test. After the training session.

[SL] 09:12:03
To yeah make sure that you understand this for the next phase of the study. So yeah, just to let you know.

[P1] 09:12:08
Okay. Okay, do I get, okay, so indeed, so it means like you choose, you.

[SL] 09:12:14
Yes.

[P1] 09:12:20
Okay. Okay. I can try it. I go ahead.

[AB] 09:12:25
Yeah, yeah, you can just do whatever.

[P1] 09:12:28
Okay.

[P1] 09:12:39
Just clicking around there if I mess up.

[AB] 09:12:41
Yeah, yeah, that's the idea that you can just click a bit and see. Yeah, get an intuition for how this.

[P1] 09:12:48
Okay.

[AB] 09:12:49
Obviously this is kind of toy data and yeah. And if you think you understand it, then you can click on, next modality.

[P1] 09:12:53
Okay.

[AB] 09:12:58
In the.

[P1] 09:12:58
Okay. I will continue for Zoom. Okay.

[AB] 09:13:04
Yeah. So the next is shelf configuration. So. That is, unlike, like a real one template that you can choose from that is predefined here you can typically use some dragon drop interactions to drop date fields onto so-called shelves.

[AB] 09:13:27
That's why it's got shells, shelf configuration. And one popular example tool that has does this is top low.

[AB] 09:13:33
You might know it or not. It's pretty

[P1] 09:13:37
Just hear about it, yeah, but the Okay.

[AB] 09:13:38
Yeah.

[P1] 09:13:43
So you Thank you. Okay, so.

[P1] 09:13:51
Okay. So you said next what is going to be your column. And, okay. Let's see.

[P1] 09:14:00
Okay, choose the bar.

[P1] 09:14:04
And One. Okay. Okay, that's, yeah, indeed, it's more you don't have to really.

[P1] 09:14:20
Okay, yeah, put in your data yourself just quickly. You can.

[AB] 09:14:25
Yeah, it's a bit more fine-grained. Yeah. Okay.

[P1] 09:14:29
Okay, good. You also set the template because I don't know if you want to see more things or less things.

[AB] 09:14:35
Yeah, no, it's just like. Yeah, I know it's more like you should.

[P1] 09:14:38
Yeah. Okay.

[AB] 09:14:40
It's good how you prefer it and if it's really too slow then we will encourage you to.

[P1] 09:14:43
Okay. Exactly. So if I do 3 things in 1 h, this is not the thing that you want.

[P1] 09:14:51
Okay.

[AB] 09:14:51
No, but we're all testing this out. So this is perfect. Yeah. Okay, so the next is called visualization by demonstration.

[AB] 09:14:59
And a kind of like the name says. Here user can Add or edit or remove. Really graphical elements on also the kind of drawing space of a tool like the canvas or the output area.

[AB] 09:15:18
To kind of show to a system what you want to do. So and these manipulations can be done.

[P1] 09:15:23
Okay.

[AB] 09:15:26
Yeah in multiple ways but 2 common ones are just with your mouse or with kind of a pen interaction.

[AB] 09:15:35
Yes.

[P1] 09:15:36
Okay, let's see. Oh, this can be done.

[AB] 09:15:40
So here there are. Yeah, 2 examples, the one with the mouse and one with the pen.

[AB] 09:15:47
I encourage you to first look at one and then the other.

[P1] 09:15:52
Okay, so you select these things, you put them together and then what do you get?

[AB] 09:16:01
So here is the case that. The user stacks these.

[AB] 09:16:07
Points to me to kind of signal that he or she is interested in making a bar chart and then system recognizes that and gives some options below.

[P1] 09:16:13
Okay.

[AB] 09:16:17
Yeah.

[P1] 09:16:17
Okay, so you I want you to count this. Color and put it in a barplet, okay?

[AB] 09:16:21
Yep. Yeah.

[P1] 09:16:24
In the pen one do they play It depends on you I have to click on.

[AB] 09:16:30
I think it should play. But maybe try clicking it.

[P1] 09:16:36
Hmm, yeah, no, I see, I see only the mouse interaction, but.

[AB] 09:16:42
Strange. This is, yeah, I already noticed this. Well, maybe if you press.

[P1] 09:16:47
Okay, that is.

[AB] 09:16:51
Previous and then next again. Clean.

[P1] 09:16:55
Let's see. I have to show.

[AB] 09:17:00
It should, I thought I'd seen it in action.

[AB] 09:17:08
No, no, it's all frozen. Okay, let's, well, I can tell you what happened in yellow one so here.

[P1] 09:17:10
Okay.

[AB] 09:17:15
Someone was drawing. In the table with the pen, the letter A. To kind of say that they were interested in.

[AB] 09:17:27
Calculating the average score. And then system also updated that visualization that you're seeing. Yeah.

[P1] 09:17:29
Okay.

[P1] 09:17:36
Okay.

[SL] 09:17:36
Do you mind if I just, quickly share the screen to show?

[AB] 09:17:39
Yeah, oh yeah, yeah, that's a good idea.

[P1] 09:17:41
Yeah, okay. Do I have to? Do I have to stop or you can take control? Okay, okay.

[SL] 09:17:44
I can, yeah, take control.

[P1] 09:17:47
Okay.

[SL] 09:17:52
Can you see the screen? Yeah, so yeah, here. Yeah, with the pen, you are drawing.

[P1] 09:17:54
Yes. Okay, now I see. Yeah.

[AB] 09:17:55
I think it is working. Yes.

[P1] 09:17:59
Okay, so it goes above the above the values that it wants to calculate the average. Okay, yeah.

[AB] 09:18:05
Yeah, so on the name of the column, yeah.

[P1] 09:18:08
Okay, that is actually very fancy.

[AB] 09:18:13
Yeah, okay. Yeah. Have to say no to myself that's weird that sometimes these videos don't work but it's always also like PowerPoint and stuff.

[P1] 09:18:14
Okay, so again again, I guess.

[SL] 09:18:18
Yes.

[P1] 09:18:27
Yeah, it's, yeah, it's indeed, it's not currently.

[AB] 09:18:28
I don't know why it's very Like this.

[SL] 09:18:29
Okay.

[AB] 09:18:33
Yeah.

[P1] 09:18:33
Okay. So I try. Let's see what I can do. Okay, I think I'll move graphic elements.

[P1] 09:18:39
Just can't.

[AB] 09:18:44
Oh, did you press set? Sorry. Great. No, I think it's fine.

[P1] 09:18:47
No, do I have to do it again? It's good. Yeah. So do you see the?

[AB] 09:18:51
Yeah, it is good.

[AB] 09:18:54
Yep. Yeah. Okay, so you click the pen.

[P1] 09:18:55
Okay. Okay, and now I. Yes, and I have to Down to the arrow. Good.

[P1] 09:19:06
Okay.

[P1] 09:19:11
I don't know if I get this.

[AB] 09:19:15
I think, the pen, so click on the pen and drag. Does it work?

[P1] 09:19:22
I click on it.

[AB] 09:19:25
But can you drag down?

[P1] 09:19:29
Yeah, yeah, okay. Okay, so it does it for me. Okay. Okay, I do it but does it change something?

[AB] 09:19:31
Yeah, sorry. Yeah, exactly. It's kind of. Yeah.

[P1] 09:19:40
Then it shows that you want to. Point let's say in this one.

[AB] 09:19:44
Yeah. So here you added this arrow, maybe you were interested in adding an annotation or something.

[AB] 09:19:53
Yeah.

[P1] 09:19:53
Okay. Okay.

[AB] 09:19:56
Okay. So the next is called chat input and as the name suggests it's kind of instead of showing or, like picking stuff from shelves, you can.

[AB] 09:20:10
Type to a chat bot, what you want in natural language. So, Yeah. Yeah.

[P1] 09:20:17
That's good. Usually this my life I'm talking to itself. You see, this my life, I'm talking to, okay.

[SL] 09:20:19
Okay.

[AB] 09:20:22
Yeah.

[P1] 09:20:39
Oh, okay.

[AB] 09:20:41
No.

[P1] 09:20:43
Okay.

[P1] 09:20:47
Okay.

[P1] 09:20:51
Okay.

[AB] 09:20:55
Yeah, this is as if you would have typed it then.

[P1] 09:20:58
Yeah, yeah, yeah, it's good. If you leave me to that, okay, use the category in value columns.

[AB] 09:21:00
Yeah.

[P1] 09:21:08
Well, that is a big number of favorites. Just say I want this now, do it.

[AB] 09:21:13
Okay. Yeah. Yeah. Okay.

[P1] 09:21:20
Who?

[AB] 09:21:23
Yeah. This is the second to last. So this is called code input. Which you where you can just code your visualization and not in a script but more like interactively so you could you would be able to interactively see your results and of course famous example is just computational notebooks.

[P1] 09:21:43
Yeah. That is, indeed that this, If you want to check it quickly is the best.

[AB] 09:21:44
For this. Yeah.

[P1] 09:21:53
Okay.

[AB] 09:21:56
Yeah, this just shows someone who's making a simple. I'm at L.

[P1] 09:21:57
Okay.

[P1] 09:22:04
Okay. Let's see. I going to show the code.

[P1] 09:22:16
Okay, so this code makes this. Thanks for this.

[AB] 09:22:17
Yeah. Yeah. You're in the example, you've gone do anything else with it, it would be more that, yeah, you would now be able to change it then.

[P1] 09:22:28
Okay, yeah. Okay.

[AB] 09:22:29
Yeah.

[AB] 09:22:33
Then the last one is called example upload. So here you then instead of choosing something like in the very first modality was called template based where kind of you choose from templates here you upload something that you think you want to use.

[AB] 09:22:54
So you can you upload an example and this can be an image or maybe code or a sketch.

[AB] 09:23:02
Really any file that such a system could interpret.

[P1] 09:23:07
Okay. Interesting. Yes.

[P1] 09:23:18
Okay, you go to already at once. Let's. Okay, so you give this one and then I assume it's your underlying data are going to be

[AB] 09:23:22
Hmm.

[AB] 09:23:33
Yeah, it would recognize it and. Yeah.

[P1] 09:23:38
Okay nice. Let's see. Perfect.

[P1] 09:23:50
Yeah, with the, find it the Passinating that we could understand but with the code I can understand, okay, this code produced something like that.

[P1] 09:24:00
I have this type of data. Cool. Are they actually doing that or is more like?

[AB] 09:24:02
Yeah. Yeah.

[AB] 09:24:08
Yeah, so the example that was there, yes, a research tool, but yeah, they use, machine learning to then.

[AB] 09:24:17
Or deep learning to recognize from an image kind of the boundaries at least and to some extent I think you can also predict the some properties of the data.

[AB] 09:24:30
And yeah.

[P1] 09:24:30
So sort of then they built underlying extended line code or something, how this could be recreated. How does it work for your own data?

[P1] 09:24:38
I don't know.

[AB] 09:24:43
Maybe say he knows.

[SL] 09:24:44
Yeah, for the data set, it is not, so it is only capturing the feature representation in the figure.

[SL] 09:24:51
So you can copy the style of the visualization, then you have to replace the data. To use your own.

[SL] 09:24:59
So you generate a code. I mean in the research, tool, it generate the code that reproduce.

[AB] 09:25:00
Yeah.

[P1] 09:25:02
Yes.

[SL] 09:25:08
Very similar style chart and then you have to replace the data in that code.

[P1] 09:25:13
Oh, that's, that is amazing. Good to know that this thing exists.

[SL] 09:25:19
Yeah.

[P1] 09:25:21
Okay.

[AB] 09:25:21
Okay, yeah, I think that was everything. So now, yeah, we're gonna do this little pests.

[P1] 09:25:30
Both

[AB] 09:25:31
And. Oh yeah, there it is.

[P1] 09:25:35
Well, still share my screen. What do you? Let's see.

[AB] 09:25:41
Maybe if you don't mind, yes.

[SL] 09:25:43
Yeah, I think, yeah.

[P1] 09:25:47
Okay, so I now I open the next one. Okay.

[P1] 09:25:52
Okay, participant, I think. Is it picking up or can I zoom in?

[AB] 09:25:58
Hey, don't see your screen yet.

[P1] 09:25:59
Oh, I get them to see my screen.

[SL] 09:26:01
Oh, I see the screen.

[P1] 09:26:03
Yeah, because I use the same desktop, so. Okay, do you prefer my name or P one?

[AB] 09:26:03
Oh. Okay. Yeah.

[SL] 09:26:09
Yeah, Yeah, yeah, P one would be fine.

[P1] 09:26:12
Okay. Yeah. Okay. So do we discuss or are just doing if I have questions?

[AB] 09:26:20
I think just do any of questions we can clarify. Yes.

[P1] 09:26:25
Okay.

[P1] 09:26:32
Okay, so as I said, it starts with.

[P1] 09:26:37
Okay, I'll say. I'm curious now about my scores.

[AB] 09:26:37
Hmm.

[P1] 09:27:15
Hmm.

[P1] 09:27:27
Yes, I'm not sure. I put this.

[P1] 09:27:33
Okay.

[P1] 09:28:03
Hmm. Yeah, these are the templates selection and the self configuration for me overlap a bit, but we can.

[P1] 09:28:10
In my head at least. So. So we will see. Later.

[AB] 09:28:13
Hmm.

[P1] 09:28:33
Oh, what this the most, Hmm, very complex ones.

[P1] 09:28:55
No.

[P1] 09:28:59
Hmm.

[P1] 09:29:16
Hmm.

[P1] 09:29:24
Okay, shall I click submit?

[AB] 09:29:27
Yeah.

[SL] 09:29:27
Yes.

[P1] 09:29:28
Okay, I'm serious. I know exactly which ones I'm not sure.

[AB] 09:29:34
Okay. Let's see, I think.

[P1] 09:29:38
Do I pass?

[AB] 09:29:40
Yeah, I mean, it's even some for me. Or also. Crystal clear, but think I did spot one so for question 10.

[P1] 09:29:46
Okay.

[AB] 09:29:57
How are we going to do this? Actually, now we have to refer to It's.

[P1] 09:30:00
Yeah.

[AB] 09:30:04
Can you click on submit another response and then we just don't feel? Yeah. So question 10.

[P1] 09:30:06
Yeah, so we can just look at them. Yeah.

[P1] 09:30:11
Hmm. Yeah.

[AB] 09:30:13
Yeah, so all the easy ones you did well. So that's like.

[P1] 09:30:15
No, Come on.

[SL] 09:30:18
Yeah.

[AB] 09:30:18
And. You're. You selected Templates.

[P1] 09:30:26
I think, yeah.

[AB] 09:30:29
But this is actually example uploads because here someone is uploading

[P1] 09:30:35
Oh yeah, that was that was, yeah, didn't pay attention. I saw only that, okay.

[AB] 09:30:42
Yeah. Yeah, yeah, that makes sense. You think that, but okay.

[P1] 09:30:42
The week and I'm like, okay, you select the template. Okay.

[SL] 09:30:46
Hmm.

[P1] 09:30:48
I said to my students to read very well when they do a course to read the question. Okay.

[AB] 09:30:53
Huh. Yeah.

[AB] 09:30:59
And although others look good, but you said you had some doubts for some, so maybe

[P1] 09:31:05
Yeah, I think self-configuration maybe as a term for me was a bit it was more like them is all the drawing and dugging right that you have to really Yeah, you just demonstrate what we would you like to do and the 2 really does for you.

[AB] 09:31:11
Yeah.

[AB] 09:31:18
Yeah.

[AB] 09:31:24
That is the visualization. You can use, you can drag and drop. Data attributes.

[P1] 09:31:28
Okay.

[P1] 09:31:39
Okay.

[AB] 09:31:40
Onto yeah like either It depends per system, but usually there's some sort of drop zone and then that's how you specify what you want.

[AB] 09:31:52
So I think that is, visible in a little bit to the top from here.

[P1] 09:32:00
Yeah, I think, that was the one. Yeah.

[AB] 09:32:01
Oh yeah, the Yeah, but also in Excel, I think that's why I was a trickier question.

[AB] 09:32:10
I think it's a bit below here. No, like. More I think 7. Yeah.

[P1] 09:32:18
Yeah.

[AB] 09:32:19
So here you see also that yeah, there's some dragging and dropping of these.

[P1] 09:32:23
Yeah, you really do. Yeah, yeah, it's fully customizable. Again, yeah.

[AB] 09:32:27
Yeah. Yeah. Okay, but, nice. So do you thank you understand the 6 enough have some intuition for it?

[P1] 09:32:31
Good.

[P1] 09:32:40
I think so now it's a bit more clear, yeah.

[AB] 09:32:42
Okay. Yeah. Okay, good. Then we can continue now with the.

[AB] 09:32:51
Yeah, what we call the probes. So if you go back to zoom, and chat.

[AB] 09:32:57
They're posted a link for probes.

[P1] 09:33:02
Yeah, I think I've seen it, but let's open in. Yeah.

[P1] 09:33:09
Okay.

[AB] 09:33:11
No, wait, sorry. That's the link above that. Sorry, I already booked to, .

[P1] 09:33:14
Okay. Link for probes, yeah, okay. Okay.

[AB] 09:33:18
2 links Yeah.

[AB] 09:33:22
Yes, and again here, make sure. Yeah. For the screen. Great.

[P1] 09:33:28
2, okay, it's the same. Okay.

[AB] 09:33:30
Okay, so here it's again pretty self-explanatory. There's some instructions here and tips.

[AB] 09:33:39
I would suggest you just go through them. And we might as it also is written here interrupt you but And you can just ask us any questions.

[AB] 09:33:50
Yeah, but I would say just that. Go ahead from here. Yeah.

[P1] 09:33:50
Okay.

[P1] 09:33:55
Okay. Hey guys.

[P1] 09:34:12
Okay.

[P1] 09:34:20
Okay, so you would like me to tell you how I think I should do it. Along the way, okay.

[AB] 09:34:23
Yeah, yeah, and really. Really as detailed as possible, although what is written above most things are not functional, but then you're invited to kind of.

[AB] 09:34:36
Think as if it is functional and explain to us what you will do. Yeah.

[P1] 09:34:41
Okay. Let's see. Select one of the following tasks.

[AB] 09:34:43
Yeah.

[P1] 09:34:51
I'm frequenting.

[P1] 09:34:58
Yes.

[AB] 09:35:03
Yeah.

[P1] 09:35:05
Okay, so.

[AB] 09:35:09
Yeah, so the, sorry, this last thing I say, the big window and left, that would kind of be, yeah, these materials that you have to your use kind of the visual output screen and below there's the 6 modalities that we just learned about and you can Click them to kind of select that you are going to use it and if you click it again, it's deselected.

[P1] 09:35:33
Okay, so this more now I just select how would you do it? Usually. Yeah, so for, this one I need.

[AB] 09:35:33
Yeah.

[AB] 09:35:38
Yeah, and then explain to us, yeah.

[P1] 09:35:46
What was the question again? Calculate the.

[P1] 09:35:54
Cover score for given bump line usually I would go for Just using code it would I would use a, like, some, to, to calculate my average scores either for the full fire for a region.

[AB] 09:36:08
Yeah.

[P1] 09:36:13
And the same for me would go, so I select it again. Also, for example, for considering low quality, there also.

[P1] 09:36:23
Plenty of tools that I could do with this. Command line. Even though they is also some.

[AB] 09:36:27
Yeah.

[P1] 09:36:35
Genome browsers that allow you to do these things. In the linked way, but usually this is the way I go.

[P1] 09:36:41
I go as a code input.

[AB] 09:36:42
Yeah. Okay. So you would choose a system where you would be able to code it and then directly.

[AB] 09:36:51
See the results. And from there. Yeah.

[P1] 09:36:54
Exactly. Yes.

[AB] 09:36:58
Okay. Okay.

[P1] 09:36:59
Okay.

[SL] 09:36:59
Yeah, just for the clarification, you can pick, only one of the examples just to.

[SL] 09:37:06
Yeah, make sure that we have , IS.

[AB] 09:37:07
Okay.

[P1] 09:37:09
So you would like indeed, Matt. Okay, okay, good.

[AB] 09:37:10
Oh yeah, yeah. Yeah, because some maybe there is a lot of things listed at some point so you can just Pick one that you'd like most.

[P1] 09:37:21
Okay. Okay.

[AB] 09:37:21
Yeah.

[P1] 09:37:25
Okay.

[P1] 09:37:47
So here I can combine them, but I would say that by having mine. I, I can generate the values with, I do like samples by a code.

[P1] 09:38:03
And then, actually. Depending on how big the file is. I would just, either do a quick, template selection to paint the bar plot with the extent for example.

[P1] 09:38:22
Yeah.

[P1] 09:38:25
And for the second one, I'm not sure if I know that lines out with the big, But that is

[AB] 09:38:29
Yeah. Yeah, but I think one task is, is good enough. You don't have to do all the examples.

[P1] 09:38:39
Okay.

[AB] 09:38:39
Okay. Also just to clarify briefly, you refer to Excel, which I think is logical, but in this system you could kind of thing as if, you don't have to switch between tools.

[AB] 09:38:54
So it could, it would be like. One tool that's potentially, offers you all these options.

[P1] 09:38:55
Okay, yeah.

[P1] 09:39:03
Okay.

[AB] 09:39:03
And we are interested, know Which one you would think?

[P1] 09:39:08
Okay, so it's more like hypothetical if I could do it in a specific way. Okay, okay.

[AB] 09:39:11
Yeah, exactly. Exactly.

[P1] 09:39:13
Because it was for me, indeed, I was like, I'm going a step back because I'm thinking how I would do it now but this is not very much I would never use for example the example upload because I don't do it so yeah.

[AB] 09:39:17
Yes, no.

[AB] 09:39:24
Yeah, yeah, exactly. No, it's more like, now you know about these modalities and, there's a magical system that can handle it all, which one would you then choose?

[P1] 09:39:37
Okay, good. Okay, that makes it way more No, that then I would like to submit my answer for a question too because I find it more interesting that having the data that I will choose again that I can extract these values with the commonly used tools that I can take with the code input, the the coverage value for example.

[AB] 09:39:39
Yeah. So I don't know what changes you are.

[P1] 09:40:06
And then I can. Using Sarah like, okay, from the, from this. Values I would like to.

[P1] 09:40:17
To plot it in a to plot the mini bar so that this This is how we do it. And I

[AB] 09:40:22
Yeah. Okay, and sorry for the Was that it or were you gonna say more about? This task too.

[P1] 09:40:35
No, this is what I would say. Okay. Yeah.

[AB] 09:40:37
Then I have a follow up question. What did you say you would then at some point maybe use this combination of code and chat?

[AB] 09:40:47
Can you tell us a little bit more? Detailed what you would. Exactly. Say in the chats to make the bar track.

[P1] 09:41:00
Okay, then in the chat the, can say for this for this depending how would extract the values.

[P1] 09:41:11
As I say, for example, per point in the bump file, plot the the coverage. And yeah, and throw a

[AB] 09:41:20
Yeah.

[AB] 09:41:24
Yeah. And for the bar chart itself, would you specify it more how it should look? Or stuff or would you just Yes.

[P1] 09:41:33
Definitely. Usually this how I do it. I would see how it is and then usually depending on, how the, fluctuate and you start narrowing down how many beans do you want and how may how much so then I would specify this values.

[P1] 09:41:51
So this.

[AB] 09:41:51
Yeah. Would you do that still with the chat? Like continue in the chat? Okay.

[P1] 09:41:55
Yes. I would continue with that. So yeah, I will just. Using this phrasing to say draw a bar start with this number of pins and this week for example.

[AB] 09:42:10
Yeah. Yeah. Okay, that's clear.

[P1] 09:42:16
7. Okay. So I think the first one is, always the same, so I don't have to.

[P1] 09:42:22
To really try, customize the

[AB] 09:42:25
Yeah, exactly. That's just to remind you of the overall, yeah.

[P1] 09:42:34
Okay.

[P1] 09:42:38
So I have this.

[P1] 09:42:42
Bar float and I want to change the color only. Oh, Interesting.

[P1] 09:42:53
Yeah, then in that case I would go in more. Okay, and I call it Kikik method and.

[P1] 09:43:04
I would like to just self construct and click the the properties of the of the chart. I wouldn't, go with the, the tap input.

[AB] 09:43:15
Hmm.

[P1] 09:43:15
So just say. I assume that my interface can have also this type of selection properties the base but the basic things for for changing properties the base but the basic things for for changing colors and .

[AB] 09:43:25
Yes.

[AB] 09:43:30
Yes. Okay.

[P1] 09:43:31
The size

[AB] 09:43:34
And, hmm, oh, sorry, were you gonna add anything?

[P1] 09:43:37
No, no, no, I'm waiting for follow-up question. Actually, I want to be sure that I don't rush through the The question.

[AB] 09:43:41
And

[AB] 09:43:44
No, no. Okay, why you said and you contrasted your choice with the chat input Can you tell us why not the chat input for this?

[P1] 09:43:58
Hmm. Yeah, and maybe I don't find this task complicated enough. Or complicated enough to explain.

[P1] 09:44:07
So I need the chat input. So I sort of based on the different tools that, yeah, that are out there, okay, depends on so your starting point, like if you have your, your plot already in a code, I guess, yeah, you're not going to.

[AB] 09:44:08
Yeah.

[P1] 09:44:25
I guess, yeah, you're not going to import it somewhere else that you have to click around to change the color.

[P1] 09:44:29
So, yes, that's why that case I would say if I had constructed my visualization and some basic properties like the color can be identified and I have the opportunity just to click to change the color.

[AB] 09:44:44
Yeah.

[AB] 09:44:48
Yeah.

[P1] 09:44:48
But that wouldn't find it like if that wasn't the option and that would just that and change it that wouldn't be a problem.

[P1] 09:44:56
But Yeah.

[AB] 09:44:57
Yeah, you say it's more related to the complexity of Yes, the adding of this thing is like customization.

[P1] 09:45:01
Exactly, yeah. So yeah.

[AB] 09:45:07
So it's all about Yeah, little changes that you would make indeed. Yeah. Okay. Great.

[P1] 09:45:18
Okay.

[P1] 09:45:27
Okay. So I now go with all the 4 different examples because in these they just Thank you. Okay, you have said that you want to plot x and y and you just change.

[P1] 09:45:40
The the type of the plot. Yeah, in that sense, okay, it's a bit.

[P1] 09:45:50
You couldn't call just for template selection. Again, if it is.

[P1] 09:45:59
If it is so straightforward, I always, I don't, it's a bit only for me, learning difficult thing in this part is that I don't know the starting point.

[P1] 09:46:07
So. I just, yeah. I just take it for granted that I have somehow made in a smart system my plot and then I say from this point how would like to change the do to make the change.

[AB] 09:46:08
Yes, so. Hmm.

[AB] 09:46:16
Yeah.

[AB] 09:46:20
Yeah. Yep. Yeah, but it's very interesting if you indeed think that your change depends on how you constructed this.

[P1] 09:46:23
So.

[P1] 09:46:31
Exactly. Yeah. Because then yeah.

[AB] 09:46:31
Before. Yeah. But you can still assume that everything is available in one system like, yeah.

[P1] 09:46:39
Okay, so then I would take advantage of that and think that I have the smart system that helped me plot this X and Y.

[P1] 09:46:49
And then I can just say, okay, you plot it in a bar plot, but now please change it to a line plot.

[P1] 09:46:59
The same with the scatter clothes and the restaurants.

[AB] 09:47:02
Yeah. Okay, and also to change the the layouts

[P1] 09:47:10
And. And that how will it change?

[AB] 09:47:10
Because

[AB] 09:47:16
So now it's like, oh sorry, this doesn't say. So now it's linear and maybe it would be circular.

[P1] 09:47:21
Yeah.

[AB] 09:47:24
Like becoming the circus plots kind of style.

[P1] 09:47:28
Oh, okay.

[P1] 09:47:31
Hmm. In theory that wouldn't affect a lot my My decision based on the data I see but the

[AB] 09:47:37
No.

[AB] 09:47:43
Yeah. Yes, with the template that also says some layout things then you would Choose it from there.

[P1] 09:47:45
With

[P1] 09:47:51
Yes, I find it's the. Simple enough that I could just, it could be incorporated, but on the other hand I can see that it there can be many simple things that can limit how many things your your tool can give you as an option.

[AB] 09:48:09
Yeah.

[P1] 09:48:09
While you can chat with, with the 2 will, this easier just to say, state your preferences there.

[AB] 09:48:17
Yeah.

[P1] 09:48:17
But for some reason I'm reluctant to the direct the manipulation. I don't know why.

[AB] 09:48:21
Hmm. Oh, I'm sorry. I also see it at the title is wrong there. It should be.

[AB] 09:48:30
Visualization by demonstration. Okay. Yeah, yeah, okay.

[P1] 09:48:33
Okay, yeah. But I understand that I have to really point this go on my clothes and say, okay, make it circular.

[AB] 09:48:41
Yeah.

[P1] 09:48:44
I, yeah, I'm not sure if he's going to get it, what I want to do.

[AB] 09:48:47
Okay, yeah, that's interesting. Yes.

[P1] 09:48:50
Okay. Okay

[AB] 09:48:53
Yeah.

[P1] 09:49:13
Okay,

[P1] 09:49:22
Yeah, in a smart system, yeah, because there are not so many smart protein alignments, so that keeps already a restriction in my head.

[AB] 09:49:31
Yeah, okay, that's good to know.

[P1] 09:49:31
Okay. Yeah, indeed. So I have to say that, so it stays for you.

[P1] 09:49:37
Maybe it's useful. So. Because most of the protein alignment, a lot of clicking, so I would either say you would go with self-construction because anyway you have to pick around to build your protein alignment and then just choose your.

[P1] 09:49:52
Extra. But I find also If I can, can I say 2 or we said I cannot say 2 different ones.

[AB] 09:50:02
Yeah, it can also be a combination. Even.

[P1] 09:50:02
I would just say.

[P1] 09:50:04
Okay.

[P1] 09:50:08
So a nice follow up step in this one would be indeed say. Genuine. Using this. Broken alignment.

[P1] 09:50:22
I add the conservation score track for example. Oh.

[AB] 09:50:26
Yeah.

[AB] 09:50:31
Yeah. Yeah, and again, I get that you think like this, but I think you don't have to worry about how current, multiple sequence alignment tools work or don't work like This is our smart thing that.

[AB] 09:50:49
Can handle everything you want. Can even go beyond the things that we listed here. So if you think that something else would be super intuitive then that's also an option but I know that is hard thing to think about.

[P1] 09:51:02
Okay. No, but we, based on the previous, questions, for example, then Yeah, if you have a smart enough system, then for me, I end up in the chat input because you can always say.

[P1] 09:51:16
Add this, and change the color of this abino acid, the like you can very quickly do all these little changes without really hustling around to find and click where your option is.

[AB] 09:51:29
Yes. Yeah.

[P1] 09:51:31
So then, then we leave the, what is the easy or most common, what is more expected. And you have everything in an interactive way.

[AB] 09:51:37
Yeah, yeah.

[AB] 09:51:41
Yeah. Yeah.

[P1] 09:51:44
Okay.

[P1] 09:51:48
Great.

[P1] 09:52:02
Okay, so let this, indeed more.

[AB] 09:52:04
The typo, sorry.

[P1] 09:52:06
Okay.

[AB] 09:52:12
Okay.

[P1] 09:52:13
Okay, so now you have to

[P1] 09:52:18
Clone this visualization.

[AB] 09:52:24
Yeah, so you the goal is to have 2 views in one window like showing them both. And

[P1] 09:52:34
Okay.

[P1] 09:52:39
Hmm.

[P1] 09:52:44
But I don't understand here, what, but this. Do different alignments you mean or?

[AB] 09:52:53
The same alignment, but here I think it's like this region from 3 50 to 400 whatever alignment position it is And now you would choose another region.

[P1] 09:53:05
Hmm, okay. Hmm.

[AB] 09:53:08
That's first example task, but you can also choose the other example to ask if you find that.

[AB] 09:53:14
More intuitive.

[P1] 09:53:15
Okay. Yeah, what would be the best way to do this?

[P1] 09:53:27
If that's I had to clone it I have a mix each other.

[P1] 09:53:34
Yeah, I would go then in the more. I would prefer to do it by clicking or dragging?

[P1] 09:53:44
Because I find it more useful for visualization like this that we are talking about. Regions and because anyway in the end you want to inspect it you're not going to to sit and say okay I want to focus now on a different region all of a sudden so then I would expect that I could somehow duplicate it or can I can click and zoom in different region.

[AB] 09:54:10
Yeah.

[P1] 09:54:13
And create the brass stream to dictate you. Okay, so from the full alignment.

[P1] 09:54:24
Yeah, so now, Okay.

[P1] 09:54:33
That could be a nice combination of selecting your 2 regions of interest the full genome and the and the more zoomed in region if I understand correctly.

[P1] 09:54:47
And then you can. Here as would be for me a more logical thing too. Say now.

[P1] 09:54:57
This is the one, created an arrow and then this is the other one so make sure an artistic.

[AB] 09:55:01
Hmm, yeah.

[AB] 09:55:09
Yeah.

[P1] 09:55:10
Connection between the 2.

[AB] 09:55:13
Yeah, and then the system would interpret that as there's a link between it.

[P1] 09:55:17
Yeah, either the lines or the arrows or whatever you want to. Yeah, but that is, a can.

[AB] 09:55:21
Yeah.

[AB] 09:55:24
Yeah.

[P1] 09:55:25
Just things a bit more advanced.

[P1] 09:55:30
And 7. Okay, and then what is the vertical or? Okay, okay, but yeah, just the Okay.

[AB] 09:55:41
Juxtapost means Yeah, next to each other.

[AB] 09:55:49
So it's like I don't grow or in.

[P1] 09:55:59
Hmm

[P1] 09:56:03
Okay. I would say, yeah. If you have them like this, I could say. Yeah.

[P1] 09:56:12
Can you? Can you change the orientation, the arrangement of these clothes? Yeah.

[P1] 09:56:21
Of these snapshots. Oh, do it like this. And.

[AB] 09:56:22
Yeah.

[AB] 09:56:26
Okay. Why? Sorry, I'm following up why the chat.

[P1] 09:56:36
Yeah, because I tried to say in this more ideal scenario that yeah, I don't want to say again, okay.

[AB] 09:56:41
Yeah.

[P1] 09:56:47
Just click next to it because in theory I have a more smart system that I have selected my regions of interest.

[P1] 09:56:55
So then it would be. Yeah. I also don't know how easy it would be to have again all these little options to click to change your orientation.

[AB] 09:57:08
Yeah.

[P1] 09:57:08
Yeah.

[P1] 09:57:10
And what is superimposed?

[AB] 09:57:14
On top of each other. Okay. Okay. Which, I mean, maybe in this particular example, you wouldn't do that.

[P1] 09:57:15
Okay.

[P1] 09:57:21
Yeah, that's yeah, okay.

[AB] 09:57:22
But Maybe that could be stuff where you. Have 2 tracks on top of each other.

[P1] 09:57:28
Okay. Yeah. Then I'll stay with them. We did that for that.

[AB] 09:57:35
Yeah.

[P1] 09:57:39
Okay. Great dust.

[P1] 09:57:52
This sounds like it.

[AB] 09:57:57
Yeah, this is a bit more open-ended.

[P1] 09:58:00
Yeah. Okay. So actually just add the truck here

[P1] 09:58:10
With your rounds.

[AB] 09:58:14
How would you, what would you add and how would you add it?

[P1] 09:58:21
Hmm.

[P1] 09:58:27
It's interesting how the best one. I'm still, and thinking how this blood could be made.

[P1] 09:58:37
And how put them together.

[P1] 09:58:40
Because my head goes in the

[P1] 09:58:45
Go also in the code input to thinking about, okay, how the files that contain this data. Could be combined because you You talk about specific.

[AB] 09:58:48
Okay.

[P1] 09:59:01
Genomic regions and you want to combine this information. So. Doing it with the script Would make sense for me?

[P1] 09:59:08
But yes, other how deal would be in a smart system to be honest. Hmm.

[AB] 09:59:15
Okay, so that is more to even get the data ready for your custom annotation or. Yeah.

[P1] 09:59:20
Exactly, exactly. Because otherwise the smart system, you would expect that can, can read all these, these regions and be able to combine this data and visualize them together.

[P1] 09:59:36
So then you then, allow me to go to the chat again, then you would say, using, the names of these tracks for this region and visual notations and create a ER, a stack the overview of this region.

[P1] 09:59:56
And then you would expect that you would get your annotation here as well.

[AB] 10:00:02
Okay, and so the annotation is this stacked overview. Or do you mean something else with annotation?

[P1] 10:00:11
For me now, I'll add it more in my head as an extra line that would show you a bit.

[P1] 10:00:20
I assume per. I don't know how is it here but where few regions for example what the Do you know, something like that, whatever you have.

[P1] 10:00:33
I'm not sure what am I looking at, so to be honest. Or ideally that's that you can say.

[AB] 10:00:35
Yeah.

[P1] 10:00:43
And if you see a peak above these. Please incorporate this information. So this is show it on top.

[AB] 10:00:51
Hmm.

[P1] 10:00:54
That is a bit more complicated request that you cannot do with code easily.

[AB] 10:00:58
Yeah. Yeah. And

[P1] 10:01:03
Yeah, for regions with an expression.

[AB] 10:01:07
Yeah. Yeah.

[AB] 10:01:10
And.

[P1] 10:01:10
Because usually this is what you're interested in to show the interesting things and so what this is. What this is using this region, not just put all your information here.

[AB] 10:01:22
Yeah. And. The annotate for example let's say you did add these gene annotations would you Need to or want to say something more about how how they look like.

[AB] 10:01:43
Because there's like these bodied arrows right but yeah, what did you have in mind?

[P1] 10:01:51
Yeah, indeed. You, you could say indeed that you could say in the scenario that it could be smart enough to, select the region to select elements for in a region that has.

[P1] 10:02:03
A specific value above something. So I make it more complicated. So using this data and this data for a region that has expression larger than 0 point something.

[P1] 10:02:17
Put the name of the zoom for example but that I don't know how easily you can say put it on top of the or something.

[AB] 10:02:28
Okay, and then just the name. Or would you design it a bit further? There's no right or wrong.

[AB] 10:02:36
I'm just a curious. So you would just add a name label, for example. Yeah.

[P1] 10:02:40
Yes, depending on how the what the information would be, did you could specify and say, put the name of the DINNER put the functional labor and and of course saying the color depending on where you want to put this because I assume you cannot specify.

[P1] 10:02:59
Which tracks do you want this to happen and follow the coloring scheme. So that could be a bit more complicated.

[AB] 10:03:01
Yeah.

[AB] 10:03:07
Yeah, and all of that again with the chat.

[P1] 10:03:07
Command.

[P1] 10:03:15
Yeah, I try to to incorporate. Like. More things together.

[P1] 10:03:23
Ideally. To move away from your from the traditional just take a big script that you have to be configure every single thing and connect every single information together.

[P1] 10:03:38
So that would be possible. It's amazing.

[AB] 10:03:41
Okay, so then you would ideally not do anything with code here but mainly with the chat.

[P1] 10:03:52
Yeah, that is a good question. I don't know. It depends on the limitations. Okay.

[AB] 10:03:55
I don't know. Okay, that's also that's also. Yeah. Okay.

[AB] 10:04:02
Yeah. Alright.

[AB] 10:04:07
Then I think you can click next. And also, yeah, sorry, I see that we already 3 min or 4 min past the time.

[AB] 10:04:16
I don't know how you are, with your time. Okay. Oh, thanks very much.

[P1] 10:04:17
I'm fine, it's more your, your schedule. I have, yeah.

[P1] 10:04:25
Okay, so do I continue as it says? Okay.

[AB] 10:04:25
Then, yeah, I think we can wrap it up in 10 min, so. Yeah. Yeah.

[P1] 10:04:34
Okay.

[AB] 10:04:34
So this is.

[AB] 10:04:37
Very brief. Evaluation.

[P1] 10:04:41
Okay.

[P1] 10:04:46
Right. Do, do, do we discuss or I just do it? Okay, okay.

[AB] 10:04:51
Maybe fill it in first and then we have some. Questions. Yeah.

[P1] 10:05:00
Before, okay?

[P1] 10:05:05
I think that they send. Self-construction, remind me is the

[AB] 10:05:12
That is the one with, Dragon Drop. And other drop downs and stuff just, yeah.

[P1] 10:05:16
Okay, that this also.

[P1] 10:05:26
Demonstration of the

[P1] 10:05:29
Go ahead and

[P1] 10:05:35
I would say I can also tell you how think along as a chat input, yeah, not really. I would say I can also tell you how I think alone.

[AB] 10:05:41
Yeah.

[P1] 10:05:44
As a chat input, yeah, not really to directly create the plot, but you could say nowadays with GPT that you are.

[P1] 10:05:48
You can talk to it and try to give you a code. Suggestion that you can start with. Go to quite a note, an example below that was for an.

[AB] 10:05:52
Yep. Yeah.

[AB] 10:06:02
Yeah.

[P1] 10:06:04
Okay.

[P1] 10:06:11
Okay Not that I do so much anymore, but. These 2 are still in the game.

[P1] 10:06:23
By demonstration that I said or some bit I'm not sure how we could communicate me and the in the chat but I don't.

[P1] 10:06:34
Excluded That was quite my favorite. Become. This, yeah, code is always an option.

[P1] 10:06:45
And example upload. Sounds amazing, but I will be a bit also conserved how much it will understand the plot.

[P1] 10:06:56
But that we give as an example and if it can recreate. Yeah. The same. So.

[AB] 10:07:03
Yeah. Yeah.

[AB] 10:07:07
Okay, thanks.

[P1] 10:07:07
This, we wanted, right?

[AB] 10:07:11
Oh yeah, I think so. Yeah. Okay, thanks. Yeah, then just would have some very just general follow up questions.

[AB] 10:07:26
Maybe to start with. What was your, like general experience interacting with Well, learning about maybe and then also kind of interacting with these different modalities.

[P1] 10:07:41
No, for me it's a very nice, very open mind because, you can see that you can get very much into the thinking of what is out there available based on what also I have.

[P1] 10:07:53
And counted so I'm more into the more really boring ways of making plots and stuff. So that exploring that can be a more interactive and smart way to create a plot.

[AB] 10:07:55
Yeah.

[P1] 10:08:09
Very nice.

[AB] 10:08:12
Okay. And you see interactive, can you specify more which which ones? Surprised you or

[P1] 10:08:20
So yeah.

[P1] 10:08:24
So for me, the possibility that I can, Not really have to go, of course. It is always an option and this fine like you want to make complicated plot you're going to make a script to make it as you like.

[P1] 10:08:40
But the possibility to also have a tool that you can really modify by saying even if it is for a few simple things I want you to make use this data to make this plot with this property.

[P1] 10:08:53
That will be already very nice because you really skip a lot of work to make I would say and and also relatively simple plot.

[P1] 10:09:08
Yeah, that is my name. But the What surprised me?

[AB] 10:09:14
Okay. And, Which, yeah, we looked a bit what you filled in, but.

[AB] 10:09:23
Maybe which modalities did you find? Most useful and which would you find least useful? Of course, just from.

[AB] 10:09:34
This hour and your previous experience.

[P1] 10:09:38
Yes, I will stick to the to the chat because it was it's a new opportunity and also if I have the possibility or I've seen a very complicated circus plot.

[P1] 10:09:50
I know I'm going to upload it and see if I can get the suggestion how to recreate it.

[P1] 10:09:58
This for me the 2 most refreshing. Of course the selecting pite and the code is not.

[P1] 10:10:03
As I said, they're always going to be there. But it's more like, okay, we're looking for something, fresh new that can help you combine more different types of data.

[P1] 10:10:13
Together.

[AB] 10:10:15
Yeah. They're always gonna be there. Is that kind of your way of saying that because it's so standard that you

[P1] 10:10:24
It is so standard and because they're like, I feel like many tools are using the same way of thinking.

[P1] 10:10:33
So yeah, that's why, the, yeah, I was surprised they can say, okay, now with AI is changing very fast but I was like, okay, can I say that?

[AB] 10:10:33
Yeah. Yeah.

[P1] 10:10:44
Oh, I have this picture. Can you make a script that I can make a similar plot of Lex KAY that is This is very nice.

[AB] 10:10:51
Yeah.

[P1] 10:10:53
You can you can see from the way I answered that. Yeah, I have a specific way of making the clothes in my head.

[AB] 10:11:00
Yeah. Yeah. Yeah, yeah, and that makes a lot of sense. I think that holds for everyone.

[P1] 10:11:00
Hmm.

[AB] 10:11:07
Yeah, okay. And, which modalities. Yeah, no, I think that's the same question.

[AB] 10:11:16
It was about the likelihood of using, but I think that's similar to whether you find useful or not.

[P1] 10:11:19
Yeah.

[AB] 10:11:22
Maybe my last question could be what is your opinion about having multiple modalities to to your disposition to construct visualizations.

[P1] 10:11:37
Okay.

[AB] 10:11:38
I think we saw that sometimes you try to combine stuff, but yeah, to tell us a little bit.

[P1] 10:11:42
And is that more? Due to limitations you think or it is just just to what I would like to do because I can understand that some things is Yeah, it's maybe easier to put them in a one in one way of interaction, then some other things you, different modalities, or it is just, is due to limitations on how you can make these things.

[AB] 10:12:00
Yeah.

[AB] 10:12:06
Yeah, that's actually interesting that you think about it also like that.

[P1] 10:12:10
Yeah, because I'm thinking like in some things it's easier to standardize something or this how what I think in my head at least, I make more sense to have it in with the specific modality and some other things maybe have them with different But, definitely if there was, for me the most important is to how to, be clear.

[AB] 10:12:25
Yeah.

[P1] 10:12:31
How these things can flow the one into the other. So if that is clear, I don't think that for the user is going to be a problem that here I have to seek and select my template for example and then I can customize it by.

[AB] 10:12:35
Yeah.

[P1] 10:12:48
Chatting or, whatever. Yeah.

[AB] 10:12:50
Yeah, yeah. Yeah. That's very interesting. Are you, are you set dead?

[P1] 10:12:56
Okay.

[AB] 10:12:58
Yeah, yeah, and I think Obviously, as you've seen like for different tasks, some things are maybe in need more.

[AB] 10:13:06
Obvious than others. So Yeah, that could also be a.

[P1] 10:13:10
Yeah, exactly. Yeah, it's also for the designer of the tool, but also for the data and for the users or some things can be more like.

[P1] 10:13:21
Oh, you said while you're using the chat sometimes it can be like indeed why you want to really use the chat to do something if you can.

[P1] 10:13:28
Quickly do it in different ways.

[AB] 10:13:34
Yeah. Okay, I think those were mainly the questions that I had. I don't know if we wanna add anything to this or whether you have Question for us.

[P1] 10:13:52
Hey, I'm curious, do you, are you using this input from all the people with different experiences to sort of design something in the end or is more like a tendency of Where the visualization 2 weeks are heading to.

[P1] 10:14:11
So. Yeah, so yeah, to have a bit okay what they should look into. Yeah, and what is missing.

[AB] 10:14:11
Yeah. Both. Yeah. Yeah, yeah, because Because making it all without knowing whether it's useful or not is also smartest way to go.

[P1] 10:14:21
Yeah.

[P1] 10:14:25
Yeah, of course. Yeah.

[AB] 10:14:30
But.

[P1] 10:14:30
And have you, yeah, and have you collected it by talking different people, also tools that you didn't know that ever existed or are you planning to?

[P1] 10:14:40
To make it, let's say. An overview or something because I guess it's very interesting that You know, some very crappy old tools or some more advanced ones that they're coming up.

[AB] 10:14:47
Yeah.

[AB] 10:14:54
Yeah, there are there exist already some resources to check. Which by in particular which visualization tools are out there.

[AB] 10:15:05
But and one of them is actually from the high dive flap. It's called genocat tools.

[AB] 10:15:12
I can share the link with your data. But definitely I think we also heard even some tools in the previous study that were not on there.

[P1] 10:15:22
Okay.

[AB] 10:15:23
Yeah, I think that's just the way in bioinformatics out goes that's So many people create, very

[P1] 10:15:30
Yeah, and if you are familiar with 1, 2, and it does the job and you are comfortable with the, the thing many people are swearing by some tools even though they are not the most efficient, the first few are sweating by some tools, even though they're not the most, efficient, or first you want fancy ones, but yeah

[AB] 10:15:45
Yeah. Yeah. Yeah, that's right. Yeah.

[P1] 10:15:48
Okay, good.

[AB] 10:15:49
Okay, well thanks a lot and for your

[P1] 10:15:52
Thank you very much that I can I also learned that there are other things out there. Yeah. That nice.

[AB] 10:15:57
Yeah. Sounds good to hear. Yeah, then, I will reach out again about, compensation, of course, for this hour and Thanks so much and Maybe, yeah, we're gonna also transcribe this and we even have the video images now.

[P1] 10:16:02
Yeah.

[P1] 10:16:06
Okay. Oh.

[AB] 10:16:18
If there's any and clarities, would you mind if I reach out to you, or, Yeah.

[P1] 10:16:23
Oh definitely, yeah I'm also like, please do, I don't want to leave you like I know how sometimes I'm, hmm, I don't know in case so if you have any, if you need the additional clarification or assistance or if you want someone to pick around something to see.

[AB] 10:16:28
Hmm

[AB] 10:16:36
Yeah.

[P1] 10:16:40
If it gets, it is also fine. Yeah.

[AB] 10:16:43
Yeah, okay. Thanks so much, I think we can close the meeting.

[P1] 10:16:49
Okay. Yeah. Thank you very much. Also for your time.

[AB] 10:16:54
Thanks. And,

[AB] 10:16:58
Yeah. Okay, bye. I.

[P1] 10:16:58
Yeah, nice to see you again. Okay. Okay, good luck, bye.

[SL] 10:17:00
Thank you.

[AB] 10:17:09
Okay.

[AB] 10:17:12
Okay, what did you think?

[SL] 10:17:15
Oh yeah, I think events really well. A lot of yeah a lot of insights in Yeah, I think all the vendors are really I mean, helpful for, making this a study, you know. So I think it's really work well

[AB] 10:17:18
Yeah, right.
