# Supplementary material for: Understanding Visualization Authoring Techniques for Genomics Data in the Context of Personas and Tasks
Source: IEEE Trans Vis Comput Graph. Author manuscript; Available in PMC 2025 Mar 4. (PMC11875953; doi:10.1109/TVCG.2024.3456298)
Supplement: tvcg-3456298-mm [file NIHMS2039885-supplement-tvcg-3456298-mm.zip › tvcg-3456298-mm/transcripts/P10.txt]

[AB] 10:06:25
You then can you change again your participant name here into Something else? And this time. Yeah. P 10 would be good.

[MM] 10:06:31
I

[MM] 10:06:34
We'll rename.

[MM] 10:06:40
E 10, okay.

[AB] 10:06:46
Okay, then.

[AB] 10:06:51
I think I can stop sharing my screen and then we can go to This training phase basically, say just Shared link and yeah, we would ask you now to open that link and share your screen.

[P10] 10:07:04
Oh, open it. Okay, cool.

[AB] 10:07:08
Yeah, and share your screen with us. Yeah, the link is shared here in the meeting chat.

[AB] 10:07:15
Yes.

[P10] 10:07:17
Okay

[P10] 10:07:24
If you, oh, there's, there's screens, the giant and green one.

[P10] 10:07:30
So you should be able to see my screen.

[AB] 10:07:30
Hmm.

[AB] 10:07:33
Yeah. That's good. Okay. Yeah, then, I can briefly tell you something what's gonna happen.

[AB] 10:07:45
So. You will now see. 6.

[AB] 10:07:51
Introduction modalities all in the in the same format. So it always starts with a definition then a video of a tool that already has this type of interaction modality.

[AB] 10:08:04
Not necessarily a visualization tool, but just any web-based or like. Yeah. And, then we have prepared, like a little training probe that you can use to yeah interact with it yourself but i already warn you it's it's gonna be super limited is really just to kind of give you the idea but not not much will be functional.

[AB] 10:08:35
Yeah, and. Yeah, we will maybe ask you some. Questions in between things are unclear and you can do this same if you have any questions and You should really take note of how things are called, like the modalities.

[AB] 10:08:52
Because we will ask you after the seeing them. We will do a little test. Yeah.

[P10] 10:08:52
Okay.

[P10] 10:09:01
Okay, well, should I can pull up notes to the side.

[AB] 10:09:06
Yeah, one thing though, could you press? The z button on your keyboard Oh, no, no.

[P10] 10:09:13
This?

[AB] 10:09:17
Then go, yeah, you see if you hover with your mouse to the right top corner.

[AB] 10:09:24
Oh yeah, this looks good. Yeah, this should just hit the screen. Yeah. Okay.

[P10] 10:09:25
Is it okay? Okay.

[AB] 10:09:30
And if you're ready, you can just, Click. Yeah. Yeah.

[P10] 10:09:31
Can you see this? It's full screen now. Let me, there's a way to hide.

[P10] 10:09:37
Your zoom dock the top okay So, a way to make the Well, it should be fine. Okay.

[P10] 10:09:47
Cool, start.

[AB] 10:09:47
Okay. Yeah, I mean. Yeah, you can start whenever you're ready. Okay.

[P10] 10:09:52
Okay.

[P10] 10:10:00
So this is Template selection is the modality.

[AB] 10:10:06
Yes, yeah, so always the capital. Yeah, exactly.

[P10] 10:10:07
Okay, cool.

[AB] 10:10:11
Yeah, so this is just really almost the most basic one that you might know from Microsoft Excel.

[P10] 10:10:21
Yeah, I think this is maybe the one I use one of the least, but I've seen.

[P10] 10:10:27
So then now I do try this modality or next modality. Okay, try.

[AB] 10:10:29
Yeah. Yeah. Try.

[AB] 10:10:35
Yeah, so you can just see that with some sort of gallery you would be able to change the types and the top.

[P10] 10:10:42
Okay.

[AB] 10:10:43
Dot. Button means that there's more options. You could imagine like more.

[AB] 10:10:49
Yeah

[P10] 10:10:49
Got it. Okay, cool.

[P10] 10:10:53
Shelf configuration

[P10] 10:10:58
I've never used Tublo. I've heard of it.

[AB] 10:11:00
Hmm

[AB] 10:11:05
Yeah, so you see that those fields can be, yeah, kind of dropped onto this case. They call this rows and columns.

[AB] 10:11:15
And with this specific choice. Then the system yeah kind of makes a bar chart from it. Though the system is kind of

[P10] 10:11:26
But it

[P10] 10:11:29
It just infers based on the data type of the rows and columns what the user would want. Huh.

[AB] 10:11:32
Yeah, yeah. Exactly, and you can still as a user now tweak it to not be a bar chart or something, but the whole point is that You have a bit more fine grain control.

[AB] 10:11:46
But the system is still kind of responsible for giving you some sensible, I think if you would do something that is just not possible then would not render also.

[AB] 10:11:57
Yeah. Or maybe it's just not even option, not even possible to drag it. I don't know.

[P10] 10:11:58
Okay.

[AB] 10:12:02
But they kind of, yeah, have some sort of rules baked into, yeah. Render your choice.

[AB] 10:12:09
Yeah.

[P10] 10:12:09
Cool. Okay.

[AB] 10:12:14
Yeah, if you, yeah, now you can drag that. Value thing.

[P10] 10:12:18
So the add value. To add to why I got it.

[AB] 10:12:20
Yeah.

[AB] 10:12:24
Yeah, so you see that's Yes, kind of mimicking just a low thing, although we just call it X and Y.

[AB] 10:12:30
And not columns and rows. And Yeah.

[P10] 10:12:34
Makes sense. Okay, cool. So this is called shelf configuration. Okay, that makes sense.

[AB] 10:12:38
Yeah.

[P10] 10:12:41
You have heard of, just never used it.

[AB] 10:12:43
Yeah.

[P10] 10:12:44
Visualization by demonstration.

[P10] 10:13:00
So this is the if you already have a plot you can hover over or

[AB] 10:13:01
Hmm.

[AB] 10:13:08
Well, not necessarily, yeah, okay, probably you have already something on your screen indeed, like some graphical elements that you can manipulate.

[AB] 10:13:17
So that's why. Oh no, wait, so you can manipulate these things. And then the system.

[AB] 10:13:27
Also kind of infer what you want to do and the manipulations can be typically done just with mouse, which, mouse pointer, but maybe also with a pen interaction.

[AB] 10:13:41
So the first video you see. A system where Someone is stacking those. Scatter.

[AB] 10:13:50
Points on top of each other. To say make clear to the system they want to make a bar chart.

[AB] 10:13:58
Instead of a scatter plot. Yeah. And then the like one and stay stacked enough points apparently, then the system.

[P10] 10:13:58
Oh.

[AB] 10:14:09
Yeah, shows in the bottom some. Options which it thinks could be. Yeah, good. Things

[P10] 10:14:18
Okay, then. The pen one if you're circling a certain column it knows

[AB] 10:14:26
Yeah, so in the pen one it's like someone is drawing an A on the column name to say that they want the average value.

[AB] 10:14:35
And then the system updates immediately calculating the average and also Yeah, updating that visualization. Yeah.

[P10] 10:14:43
Got it. Okay. This makes sense.

[P10] 10:14:54
And so, the.

[AB] 10:14:58
Yeah, the in the chart it's already in the visualization. Yeah, yeah, it's a bit Yeah, kind of a fake interaction, but here you could imagine that you have a your pen or whatever pen tool like in a illustrator and you can draw very quickly a lot and it least smooth it or something and you can use it for.

[P10] 10:15:01
It's there, sorry.

[P10] 10:15:07
Okay.

[P10] 10:15:14
Yeah

[AB] 10:15:19
An annotation or anything else. Yeah.

[P10] 10:15:23
But it's not gonna make another bar chart of just that category or it could.

[AB] 10:15:28
Could also be, I mean, the point is that this visualization by demonstration is kind of really free and Yeah, what you can do.

[AB] 10:15:40
Potentially like it. Yeah, it depends how it's implemented in system. Yeah.

[P10] 10:15:48
Okay, cool. That makes sense.

[AB] 10:15:50
Yep.

[P10] 10:15:52
Okay, next. Chat input.

[P10] 10:15:58
Cool.

[P10] 10:16:12
Oh, this is an actual software. This talk.

[AB] 10:16:16
Yeah. Yeah, it's a. From same people that made Vega lights. And yeah, basically you can check GPT way to construct.

[AB] 10:16:30
The visualization.

[P10] 10:16:33
Okay. Yeah, the big sense.

[AB] 10:16:46
Yeah, so here we already gave you the prompts, but yeah, you could imagine this of course like a free There's not a prompt in that specific.

[P10] 10:16:50
Yeah.

[AB] 10:16:55
Configuration.

[P10] 10:16:57
Yeah, this one I'm familiar with with chat GPT and the code interpreter, but the nice thing is it's kind of a mixture of you see all the code that's run and then you learn from how it did it, at least that's how I'm.

[AB] 10:17:01
Yeah.

[P10] 10:17:09
Using it.

[AB] 10:17:10
Yes, so you have this middle step where you first also see the code it produces. Yeah.

[P10] 10:17:16
Yeah, and so it's like, oh, that's a neat way of. Doing this visualization.

[AB] 10:17:18
Yeah.

[AB] 10:17:21
Yeah. Yeah.

[P10] 10:17:26
Could input, yeah.

[AB] 10:17:29
Yeah, that is. Probably familiar.

[AB] 10:17:35
And. Just showing some things but Can literally be any code to you? Would use.

[P10] 10:17:49
I've never heard all today. Cool. So, oh, example visualization.

[P10] 10:18:05
It was that easy, that'd be pretty cool.

[AB] 10:18:08
Yeah, yeah, this looks really, well. It is some sort of commercial tool for building UIs.

[AB] 10:18:18
But yeah, the principle is that you upload something, can be an image. Like a hand run sketch or even could be code and then the system uses that.

[P10] 10:18:30
Cool. That image. Boom, easy. And I guess it also has your data.

[AB] 10:18:35
Yeah. Yes. Yeah. Oh, well, that yeah, that's a good question.

[P10] 10:18:42
Cool, so no.

[AB] 10:18:46
Like about the data, I think. That would also depend but And maybe it's more like. That this upload uploaded example.

[AB] 10:18:56
Could be used more for the visual features and then you already have your data somewhere injected in a system and it does you still have to maybe map some stuff.

[AB] 10:19:08
Yeah.

[P10] 10:19:09
Yeah, that makes sense. But okay, see. Yes. I'm lowering battery, I have 5%, let me just go plug it in.

[AB] 10:19:12
Yeah, so now, yeah, now you will go to.

[AB] 10:19:18
Oh, yeah. Here.

[P10] 10:19:20
Don't wanna run out.

[P10] 10:19:33
Okay. Yeah, does it, cool. So now we're doing questions.

[AB] 10:19:41
Yeah.

[P10] 10:19:52
And you still see my screen?

[AB] 10:19:55
Yep.

[P10] 10:19:57
Okay, let, let me restart it because it's I just plugged it into my dock that got a little weird.

[AB] 10:20:04
Oh, no worries.

[P10] 10:20:06
Okay, Rebecca.

[AB] 10:20:10
Thanks.

[P10] 10:20:12
So, am I 10?

[AB] 10:20:15
Yep.

[P10] 10:20:17
Okay.

[P10] 10:20:22
This would be template selection, I guess. No, no, hence.

[P10] 10:20:36
And I said sample.

[P10] 10:20:50
Okay.

[P10] 10:21:55
The description here actually helps out a lot. And.

[P10] 10:22:31
Cool, submit. Okay, cool.

[AB] 10:22:33
Yeah.

[AB] 10:22:38
As far as I could see they were all correct or maybe I missed something.

[P10] 10:22:43
Great. Okay.

[AB] 10:22:44
Right.

[SL] 10:22:45
Hi, I think, yeah, I think. Yeah, if you could like, click on a But by the way, yeah, this is not to really touch you in terms of how you recorded this.

[AB] 10:22:57
No.

[SL] 10:22:59
Just we want to make sure to go to the next step. After you learn. Properly you learn about the different modalities.

[SL] 10:23:10
So I think. When you, after the question, I think 11 or 10.

[AB] 10:23:14
Hmm.

[SL] 10:23:18
I think 100 maybe What was that? The hexl one?

[P10] 10:23:25
The

[AB] 10:23:26
Is that 7?

[SL] 10:23:28
Oh yeah, 7. So, yeah, if I remember correctly, I think you said that the template selection.

[AB] 10:23:30
Yeah, yeah, this one.

[P10] 10:23:38
Is the shelf Oh yeah.

[P10] 10:23:43
Okay, so it's show.

[AB] 10:23:44
Yeah. Yeah.

[SL] 10:23:46
Yeah, could, could you tell me like a what was the like a main confusion that you have?

[P10] 10:23:52
I guess I didn't inspect it. As much and I thought like oh it's Excel it's probably template selection.

[AB] 10:23:59
Okay.

[SL] 10:24:00
Yeah. Yeah.

[P10] 10:24:01
So I just blind, blind thought about that. But I guess if I look at it now, I'm like, oh, you're actually selecting and dragging the columns of interest.

[SL] 10:24:09
Yeah, yeah. It is, quite small, so. Yeah, that makes sense.

[AB] 10:24:10
Yeah. Yeah.

[SL] 10:24:14
Yeah, it is good to know.

[P10] 10:24:17
But yeah, should actually have looked at it. We're in depth.

[AB] 10:24:17
Yeah.

[SL] 10:24:20
Yeah.

[AB] 10:24:23
No, yeah. Okay. Looks good. Then yeah, indeed the main point was just that we No, for sure that we all talk about same things before we go to this next part.

[AB] 10:24:40
Which I share link for again.

[AB] 10:24:48
Okay.

[AB] 10:24:53
Okay, so if you could. Open the next link that we've sent. And share it. Yeah.

[P10] 10:24:59
In, okay, let's see.

[AB] 10:25:05
Yeah. And if it's fit to the screen again, that's Yeah, that doesn't, yeah, that looks good.

[P10] 10:25:08
And

[P10] 10:25:12
Better?

[AB] 10:25:15
Yeah. So here, yeah, there's also a few points of text if you want to read, but I can quickly say that you will.

[AB] 10:25:23
Go through 8 probes which are yeah kind of interactive slides. Where you go through construction process of a visualization.

[AB] 10:25:35
And your main task now is to Dennis, how you would use any of the modalities that you just learned about, they will also be in the bottom.

[AB] 10:25:49
For you to remember they are not functional or anything but yeah You can do just click on them at least to select them or deselect and you can use them to tell us yeah how you would construct how you would accomplish your task you will see, examples of task, list, tasks listed and you can choose one of them or you can also come up with something else that is more intuitive for

[AB] 10:26:20
you. Yeah, that's kind of similar. Probably. And yeah, you're also.

[AB] 10:26:30
Encouraged to go Just to think beyond the options that are listed there. So both in the tasks but also in the modalities if you think that there would be a way how you would actually want to do this and we haven't talked about it then.

[AB] 10:26:47
That would be also very interesting to hear. Yeah, and I think the rest will just follow and other and if anything is unclear.

[P10] 10:26:52
Okay.

[AB] 10:26:57
You can ask us and we might also interrupt you again yeah

[P10] 10:27:02
Okay, sounds good. I'll just interrupt me if I'm not Cool.

[AB] 10:27:06
Yeah. Yeah.

[P10] 10:27:10
Yeah.

[P10] 10:27:14
So data transformation.

[AB] 10:27:17
Yeah. Yeah, that's kind of a general description. And then you have 2 example tasks where you can choose from.

[P10] 10:27:27
Will I get to do both or just one?

[AB] 10:27:30
You can also do both.

[P10] 10:27:33
Okay.

[AB] 10:27:37
And yeah, so on the right you see like potentially what you already have in the display so maybe it's like a part of the band file that you can see in a table or already like a visualization.

[P10] 10:27:52
Yeah, okay. And when you say coverage score, you just mean like I'm. Coverage across the

[AB] 10:27:52
Yeah.

[AB] 10:28:03
Yep. Yeah.

[P10] 10:28:06
But like visualization of it rather than calculating the coverage from

[AB] 10:28:11
No. Calculating it first. You don't have it yet. Yeah.

[P10] 10:28:17
Okay. Then I think I would go for a template selection because typically in like genome browsers that's usually an option to give in some.

[AB] 10:28:26
Hmm.

[P10] 10:28:27
Pileup of alignments you want to see coverage.

[P10] 10:28:32
Cause I think looking at like. Usually I would try to do something by code, but.

[P10] 10:28:39
Then you would have to have some sort of like, it would actually be kind of tedious to do if you just say, okay, I want to parse over all positions.

[P10] 10:28:46
And then Like query all reads the importance that overlap with it And then plot a histogram of those numbers for each position.

[P10] 10:28:55
That would be kinda tedious. So, yeah, I think usually if I'm looking at alignments, I would expect there to be a like a template to select from like, oh, I want coverage from this, please, and it would do it.

[AB] 10:28:57
Hmm.

[AB] 10:29:11
I didn't start recording it. Okay, sorry, I just started it. Yeah, still in time.

[P10] 10:29:11
I guess also chat. Oh, well, I can. I'll say it again really quick.

[AB] 10:29:19
Yeah.

[P10] 10:29:20
Yeah, basically for looking at coverage, I would expect there to be some sort of template option where it says, I want a histogram of coverage.

[P10] 10:29:29
Up my my pile up of other ones maybe chat input if you if If you like the software's really wants to add a IML to their service, they could just say like, oh, we'll just have a language model interpret what they're saying and if it it means coverage, they'll just click the temp coverage template under the hood.

[P10] 10:29:56
Yeah, I think that's the only one that really would make sense here because it's such a specific thing.

[P10] 10:30:01
Should I also talk about the low quality reads?

[AB] 10:30:04
Yeah, but before you do that, I also wanted to say that if wherever you see it possible, you could also think about even combining these modalities.

[P10] 10:30:18
Okay.

[AB] 10:30:19
Yeah, just I just just to mention it. Yeah.

[P10] 10:30:22
Yeah, I used to mention it also if there was a command prompt for this like browser, there could be some sort of command that.

[P10] 10:30:31
Says plot coverage. But in the end it's really just selecting a template from code like I think it would be the most tedious thing to do.

[AB] 10:30:36
Yeah.

[P10] 10:30:40
We take Right the code that calculates the coverage for each time. By demonstration I've.

[AB] 10:30:44
Yeah. Yeah.

[P10] 10:30:51
I don't think would be that useful or like it would be a very I think it would be too useful.

[AB] 10:30:57
Yeah.

[P10] 10:31:00
I can imagine shell construction could be used if the the designer of the program already has in mind like, okay, for whenever they have.

[P10] 10:31:09
Given me read data the plot I will also plot the coverage or.

[P10] 10:31:16
Yeah, something like that. But that's

[AB] 10:31:17
Yeah.

[AB] 10:31:21
For the shell. Right. Or which one did you see? Yeah, yeah.

[P10] 10:31:21
Kind of what I'm imagining. Yeah

[P10] 10:31:25
For the shelf yeah like if you were yeah for shelf like if you were I guess if you were to drag a certain combination of data that means plotting reads.

[AB] 10:31:35
Yeah, yeah. Yeah. But you're, you're like preference. From all of these.

[P10] 10:31:35
It would. We do that.

[AB] 10:31:43
Yeah, would you have like a Yeah. Yeah.

[P10] 10:31:46
I would think template just because it's such a standard thing for genome data to just look at the coverage that it's kind of a pre-built option and whenever you have.

[AB] 10:31:58
Yeah.

[P10] 10:31:58
And I would think kind of like the chat input option would really just be the template selection but with a language model in front of it.

[AB] 10:32:06
Yeah. Yeah. Yeah.

[P10] 10:32:06
To just click the template. If the user, that's one thing. For low quality reads.

[P10] 10:32:15
I think I would actually be biased towards a code. Input that if I was looking at a data frame of this I would you know, write a line of code that would remove.

[P10] 10:32:29
Reads a with a mapping quality below a certain value. But, but I can also imagine that there's kind of a template that is because this may be a common way of wanting to visualize the data.

[AB] 10:32:34
Yeah.

[P10] 10:32:44
You just it's a template where it says filter look called mapping quality reads and then you would type the threshold you want anyone update the visualization in the table.

[P10] 10:32:54
That's that's what I'm imagining is the most obvious. For this case. Yeah, I guess I'm biased by the fact I've done.

[AB] 10:32:55
Yeah. Again, because it's rather standard.

[AB] 10:33:02
Yeah.

[P10] 10:33:04
I look at data like this and then this is how I do it currently.

[AB] 10:33:07
Hmm. Yeah. Yeah. Okay.

[AB] 10:33:11
Then in go next.

[P10] 10:33:16
Okay, so.

[AB] 10:33:19
Yeah.

[P10] 10:33:24
Yeah, so created.

[P10] 10:33:28
Okay

[AB] 10:33:35
Yes, so here you can take as starting point at the the data is already ingested into whatever IMAGINEY system this is and now you can just really focus on, yeah.

[AB] 10:33:49
Plotting it, how would you do it?

[P10] 10:33:52
Okay.

[P10] 10:33:58
Did I, I guess? I would think some sort of self shelf construction. If I'm thinking about this right that for if you wanted to get a line chart of a big wig file.

[P10] 10:34:10
The software has this data stored and if you were to like drag out that data or. To the canvas it would automatically say well bigwig files like represent some sort of like quantitative value across coordinates.

[P10] 10:34:26
So let's just. Lot the genome coordinates along with the Y access being the score.

[AB] 10:34:32
Yeah.

[P10] 10:34:33
Do you think that matches shelf construction? Were you just dragging the data that it infers? How it's gonna be visualized.

[AB] 10:34:42
I think so. Yeah. Sounds also maybe like template selection, but it really depends. I guess how much.

[AB] 10:34:53
Yeah, like how much control you still want over these different aspects of the Bigwick file, I think.

[AB] 10:35:04
Yeah.

[P10] 10:35:06
And then for the Yeah, that's true. So I guess it's kinda just selecting from a template.

[P10] 10:35:12
Yeah, I would be biased towards the software that just already has These like these features are kinda built in and they're assuming the users gonna wanna do this.

[AB] 10:35:12
Yeah.

[AB] 10:35:23
Yeah.

[P10] 10:35:24
For the bar chart of coverage. If that's like a distribution of coverage across the I think I.

[P10] 10:35:34
I could be biased towards. Maybe code depending on exactly what I want to do here, but if If I already have a BAM file and I know there's utility like command line utilities or code that could calculate.

[P10] 10:35:52
Like coverage per position. I would probably just run that and then. Use. You know, like a standard plotting library to just plot the distribution of those scores.

[P10] 10:36:05
So I think that's how I would approach that. Just because you get more control over.

[AB] 10:36:06
Yeah.

[P10] 10:36:13
How things are calculated or maybe you want to filter out certain positions. But I can imagine the software also has a template for that where, you know, if you're looking at a BAM file, one of the options is just give me the distribution of coverage across the genome.

[AB] 10:36:29
Yeah.

[P10] 10:36:30
Okay. Cool. So.

[AB] 10:36:32
But then you say still. You would be biased through the code because maybe you wanna. Have some more control over certain aspects.

[P10] 10:36:44
Yeah, I think if If you wanted to only look at certain region, like, yeah, I think.

[P10] 10:36:52
If you wanted to find it for certain regions of the genome. I guess. I can imagine in terms of.

[AB] 10:36:52
Hmm.

[P10] 10:37:01
Maybe visit this be visualization by demonstration if you have a software that already has all this information loaded and you highlight a region of the genome if you add in the corner a histogram of coverage across the genome once you highlight you know one reason the genome it updates the histogram to just be those steps.

[AB] 10:37:21
Yeah. Yeah.

[P10] 10:37:23
I don't know. Maybe that's visualization by. Yeah, just highlighting a region and then just all the same plots that you see get updated for.

[AB] 10:37:25
Yeah.

[P10] 10:37:33
For the language, for the chat input, like I imagine if you if it's kind of already a template within the.

[AB] 10:37:34
Yeah.

[P10] 10:37:44
Within the software. And there's some language model. That can interpret it like that could be a useful way to do it, but I think.

[P10] 10:37:52
Because I'm familiar with the data, I'm less biased towards wanting to have like a language model choose the function name put it into.

[AB] 10:38:02
Yeah.

[AB] 10:38:05
Okay.

[SL] 10:38:06
Oh, one question. What do you mean by the template in the chat input?

[P10] 10:38:11
I guess what I'm imagining is that for the chat input. If a user said like, I would a bar chart of coverage.

[P10] 10:38:22
Of the cover just seen across the genome or something that under the hood the designers have basically.

[P10] 10:38:28
Defined the functions for the language model of just like here is the templates that's available to the language model.

[P10] 10:38:35
So in that like, yeah, that like it's really a template under it's still limited by the template options.

[P10] 10:38:41
Made. But it feels more natural.

[AB] 10:38:41
Hmm.

[SL] 10:38:44
I see. Yeah. Hmm.

[P10] 10:38:51
Good to go.

[AB] 10:38:52
Yeah.

[P10] 10:38:55
Cool, so visualization customization.

[P10] 10:39:06
Okay, so I guess we're change the color coding of the visualized bar track. I think I would go with code right away and that's because it gives me the control of saying the exact like color code.

[P10] 10:39:21
Of the bar chart. So like that's maybe where I'm, yeah, you know, it would be hard to.

[AB] 10:39:25
Hmm.

[P10] 10:39:31
Described to like a chat input like I wanna like well that actually could be useful but like you would have less specific control over the the color.

[AB] 10:39:38
Yeah.

[P10] 10:39:43
I don't know if this would be, maybe, wouldn't be template, but if you just have If you just had a I could also imagine that if you have this visualization and there's just an option to change the color you would like right click on it.

[AB] 10:39:43
Hmm.

[P10] 10:39:58
And you'd give like color. As an option for the bar chart and then you could enter the color code.

[AB] 10:40:06
Hmm.

[P10] 10:40:06
But I guess I'm imagining that for changing the color. You or you know like in in like a illustrator you'll get an option of you can change the color but there's also that kind of like circle with the rainbow.

[P10] 10:40:20
And you can like manually select like that's kind of what I'm imagining.

[AB] 10:40:20
Yeah, yeah.

[P10] 10:40:24
Is the way to do it is that It either would be just but yeah, but you'd wanna have complete control over the exact color or you can have a user friendly way of

[AB] 10:40:25
Yeah.

[AB] 10:40:29
Yeah.

[P10] 10:40:40
I guess I can quickly comment on the bin size of the visualized bar track. I think.

[AB] 10:40:40
Yeah.

[P10] 10:40:48
I would be biased to if I was doing this in a Jupyter notebook I would just that would have been a parameter in the.

[P10] 10:40:55
The bar chart like generating. Function so then I would just be the modifying that and in the level of the code.

[P10] 10:41:06
I think that would be the most straightforward.

[AB] 10:41:09
Yep.

[P10] 10:41:10
But again, if, it's in an interface of some sort, I would imagine there's some sort of box that you can type in the bin size and it would just update.

[AB] 10:41:20
And what if there is both? An option in the same tool.

[P10] 10:41:26
For code and to just

[P10] 10:41:33
I think I would still be biased towards code if the code's right in front of me if it's a single number and I know where that argument is.

[P10] 10:41:41
If I don't know where the argument is. Just imagine using the GUI would require a little bit more clicking, depending, like it's hypothetical, but.

[AB] 10:41:41
Yep.

[AB] 10:41:49
Yeah.

[P10] 10:41:52
Maybe you have to right click on the bar chart and then there's a option this has been size.

[P10] 10:41:56
You click on the bar chart and then there's a option this has been size. You click on that and then a window pops up where you type in size.

[P10] 10:41:59
So if it's if you understand the code, then you can just. Change that one argument and reread it

[AB] 10:41:59
Yeah.

[AB] 10:42:05
Yeah. Yeah.

[AB] 10:42:08
Okay.

[P10] 10:42:12
Oh, then change the layout. So changing the layout.

[P10] 10:42:18
Again, if I was using this in any sort of or like a software. I would expect there to be a button that's changes from circular to linear.

[P10] 10:42:29
So I guess that would be a template. Selection just and this is biased by the fact that I've used software's where there's always an option to change the visualization. Somewhere.

[P10] 10:42:42
But again, this could also be if I was generating this visualization programmatically, I would expect there to be.

[P10] 10:42:49
It would just be an argument in the function that makes the the thought that it's circular, so that's how those are the 2 ways that I would expect it to be done, but.

[P10] 10:43:02
Yeah, I would I would hope that it's as easy as just an option rather than programming the

[P10] 10:43:09
The

[AB] 10:43:09
And any of the other ones? Do you have any thoughts on how they could? Work.

[P10] 10:43:17
For as a user,

[P10] 10:43:22
I think it could like the chat input. Could be, a useful way of, if you gave some sort of.

[P10] 10:43:31
Genome information counting. Some characteristic across different windows. And you said, okay, I wanna visualize this as a circular.

[P10] 10:43:40
Plot And you can even say, I want links between, I'm August regions to find in this file, like all that.

[P10] 10:43:48
I think that could also be a natural way to do it because it's a very Clear choice.

[P10] 10:43:55
It's like it's a binary choice. So I think the language model would do a good job of just figuring out which one the user wants.

[AB] 10:44:03
What did you say about linking? Sorry.

[P10] 10:44:03
I think. Oh, that like, If you went into link different parts of the genome with some information, so like if these 2 regions have similar sequence, but like a small region in chromosome one to chromosome.

[P10] 10:44:20
X that like you could draw links between them. So that's, a kind of extra thing, but I've.

[AB] 10:44:23
Yeah.

[P10] 10:44:28
In visualizing my data, I'm off and thinking of quantitative statistics across the genome and then also linking similar.

[P10] 10:44:36
Regions.

[AB] 10:44:37
Yeah, yeah. And you think that the chat would be also helpful for that? Or saying that Odin also draw these links.

[P10] 10:44:39
I think.

[P10] 10:44:47
Yeah, I think you need to be explicit like it. Well, maybe it knows, but you would have to have a file that's formatting the way that says these things are.

[P10] 10:44:57
Or similar have a link.

[AB] 10:45:01
Yeah.

[P10] 10:45:02
I think visualization by demonstration be kinda awkward if. But I like if you were trying to drawing You can have a whole code of like drawing with your mouse or pen in a circle to mean.

[P10] 10:45:16
You know make it circular but it would feel a little like convoluted to have to do all these specific gestures with your most to make it circular if there could just be a button that I guess cause it's a binary option.

[AB] 10:45:28
Yeah.

[P10] 10:45:32
It would feel weird having to make a really specific symbol or or something like that.

[P10] 10:45:41
And then for changing, The layout from circular to space village. What is?

[AB] 10:45:49
Yeah, that's so. Yeah, that's kind of, if you would.

[P10] 10:45:49
What is space for thing?

[AB] 10:45:57
And Still like any space. Yeah It's some sort of layout algorithm, but it's like less commonly.

[P10] 10:45:58
You can Google it.

[AB] 10:46:05
Used but. It's fault the genome in a certain way that certain regions end up close to each other.

[AB] 10:46:14
Yeah, it has some use cases. But it would be like you could imagine that's why we put it in this task as You just said, oh, it's a binary choice, but maybe it isn't.

[AB] 10:46:25
Maybe you. Want some less common layout such as this space filling one. Yeah, would that change your modality choice?

[P10] 10:46:40
I think

[P10] 10:46:43
Not too much just because if it's a drop down menu. It's a very clear option.

[AB] 10:46:47
Hmm. Yeah.

[P10] 10:46:50
It would make all of the options very explicit if it was a dropdown menu. Or in code I think one thing that could be useful for the chat input is If the user describes their problem like oh this is too crowded or I'm not getting enough context here or I like I would like if the user just says something generally like what which visualization approach would you recommend for this data?

[AB] 10:46:56
Yeah.

[AB] 10:47:09
Hmm.

[P10] 10:47:15
Based on his characteristics and then if the language model has an understanding of you know

[P10] 10:47:23
That certain visualization types are preferred for certain. Cases it would then say oh You haven't heard of this as a user, but the Hilbert curve is ideal for this.

[AB] 10:47:29
Yeah.

[P10] 10:47:34
Case. So maybe that's where I think the language model would start to become more useful.

[AB] 10:47:34
Right, yeah. Yeah.

[P10] 10:47:41
Or the chat input is if the user that isn't aware of how certain options are used. The chat input could give them the option to.

[AB] 10:47:42
Yeah.

[AB] 10:47:49
Yeah.

[P10] 10:47:52
Get kind of the preferred case.

[AB] 10:47:56
Yeah.

[P10] 10:48:02
And then I guess last shelf construction maybe could fall into this case of If there's a case where doing this, we're using the space filling option.

[P10] 10:48:13
Would be recommended but like if you have summary some summary statistic of the data that the system would check for and say, oh, because It's very dense or we have a lot of information to show we're going to change how it's visualized.

[P10] 10:48:28
Hey, and then it would just when the user drags in the information or the stats. It would default to the kind of depending on the characteristics of what visualization would be better.

[AB] 10:48:29
Yeah.

[AB] 10:48:32
Yeah.

[AB] 10:48:37
Yeah.

[P10] 10:48:40
So that's where I think those other ones could come into play.

[AB] 10:48:41
Yeah.

[AB] 10:48:45
Yeah, and then similar questions earlier. But what would for you then still be your preferred? Way.

[AB] 10:48:55
It could also be a combination of things. But.

[P10] 10:49:02
Maybe, so I think in the current. World the way I currently work, probably just code input.

[P10] 10:49:08
And is it is a parameter when I'm plotting the or making the function, I just change.

[P10] 10:49:14
I look at the documentation and see the different. Options and I select one. But if I think of a

[P10] 10:49:25
Maybe a more sci-fi future or a case where like you have to deal with the code less.

[P10] 10:49:33
It would be cool to. I guess have the template selection or chat input where Just kind of is very easy to have the system know what sort of.

[P10] 10:49:45
There's a you want and you can just select an option.

[AB] 10:49:49
Yeah. Yeah. Okay.

[P10] 10:50:01
So add a track of structural so I guess in this case I'm actually imagining. That if you have some sort of structural variant.

[P10] 10:50:13
Information that you would drag this into the software and it would automatically populate. That track. Sorry, yeah, I think I've actually Yeah, kind of you're dragging in a certain data type and it says, okay, it's this format.

[AB] 10:50:21
Yeah. Yeah, so that's the shelf.

[P10] 10:50:32
This is how it's typically visualized. And then if you really wanted to change. From the default behaviors maybe you could right click on that track and Do something with that, but I would kinda expect it.

[AB] 10:50:38
Hmm.

[P10] 10:50:44
And same with the SNV diversity, I would expect that if you were to drag you know, you drag that information.

[P10] 10:50:53
And it's gonna say, okay, this is. Depending on the context, like this is some diversity metro, get some quantitative.

[P10] 10:51:01
Measurement across the genome, we're just going to plot that. And you get kind of a bar chart around.

[AB] 10:51:05
Yeah. Yes.

[AB] 10:51:10
Yeah.

[P10] 10:51:10
Yeah, I think that would be really the most intuitive way from my point of view.

[AB] 10:51:16
Is that because both of these are? Like stand more or less standard metrics what would happen if you because the general task is Add a track to the view.

[AB] 10:51:30
So what if? It would be something more. Yeah, like uncommon.

[P10] 10:51:35
Okay.

[P10] 10:51:38
I would think

[P10] 10:51:41
I still think that some sort of shelf construction that They, like, gives you flexibility to change how it's visualized would be nice in terms of.

[AB] 10:51:50
Yeah.

[P10] 10:51:51
You know, if it's some sort of quantitative value. It would kind of by default give you a, a histogram of some sort across the genome.

[P10] 10:52:02
But if you really just want to see them as blocks relative to the genome. With scores for each block.

[P10] 10:52:07
You could like right-click and say like block a region view or I don't know what the exact words would be but And then it would just show you kind of boxes relative to the coordinates instead of.

[P10] 10:52:17
The quantitative values, but if you hover over the box, maybe you still get the the value.

[AB] 10:52:19
Yeah.

[AB] 10:52:24
Yeah. Yeah, okay.

[P10] 10:52:24
So I think

[P10] 10:52:26
If it was non-standard having flexibility in the system.

[AB] 10:52:30
Yeah.

[P10] 10:52:35
And then I guess if it's depending on visualization, again, if it's something that's really non-standard, I would go to code.

[P10] 10:52:41
And probably you have to think about, okay, how do I program? All the aspects of the visualization, but that takes more time.

[AB] 10:52:42
Yeah.

[AB] 10:52:49
Yeah.

[P10] 10:52:54
Cool to create multiple views

[P10] 10:53:06
So clone this visualization for another sample or region chromosome.

[P10] 10:53:19
Let me think. So I if I already had code that was generating this and I had another sample I would be very biased towards using code input.

[P10] 10:53:30
Because I can I know all the parameters are gonna be run exactly the same except for now the data has been changed towards a different organism.

[P10] 10:53:41
I could also imagine if If it's a very standard software that's running a very standard set of Steps without a lot of custom or without needing every little thing to be specified I would think like some sort of template selection where you select another sample or another set of genomes or chromosomes and you would just say, do this visualization.

[P10] 10:54:06
With.

[P10] 10:54:10
With this new data, but I think the determinant between whether I'd use code or a template would be if it's a very standardized pipeline or software doing something versus is it a visualization that I had to code up and come up with specific thresholds of what I want to measure and stuff.

[AB] 10:54:29
Yeah.

[P10] 10:54:30
And for the whole genome overview versus and a brush. To link to more detailed view. I would hope that this is Actually, in ideal world, I'd want the code to be very.

[P10] 10:54:47
Let me. I guess I would I would expect it to be maybe Okay, by like visualization by demonstration, if I, if we had this singular view and then I were to drag my cursor over.

[P10] 10:55:01
Any section of the visualization, it would create a second window. On the right that say that would be the detailed view.

[P10] 10:55:10
That would be my ideal way of interacting with this, but you would need to be set up to do that already.

[AB] 10:55:11
Hmm.

[AB] 10:55:17
Yep.

[AB] 10:55:20
So by dragging, sorry, then by dragging you already. You kind of create the the brush and then also you would expect that then the system populates like another window or like another view.

[P10] 10:55:20
And then in terms of or sorry.

[P10] 10:55:35
Exactly, some linear view. Yeah, like a linear view. But yeah, so that's I think for visualization, demonstration would be useful.

[AB] 10:55:35
It's the region inside that brush. Yeah, yeah.

[P10] 10:55:44
Is I'm saying I want to zoom in to this part of the visualization. For code input, I using the GOSS Python package, I was having a lot of trouble.

[AB] 10:55:44
Yeah.

[P10] 10:55:55
Getting this to work. I think it was just like linking up everything. So I think that's where in my personal experience I was having a lot of trouble trying to make a I had a circular view of quantitative statistics of diversity and I had links in the middle and I would like to make.

[AB] 10:55:57
Hmm.

[P10] 10:56:13
That, high level of view also have a more detailed zoomed in one and I found it difficult to link everything up.

[AB] 10:56:22
Yeah.

[P10] 10:56:24
Whereas, you know, if it just worked out a box, like if, If there is a GUI that was already allowing me to view this.

[P10] 10:56:31
That would be nice.

[AB] 10:56:33
Yep.

[P10] 10:56:36
And I guess. Or like my if my opinions on why I'm not selecting certain things like example visualization upload I think would be very hard from just an image if there's lots of parameters.

[P10] 10:56:51
Like if you've decided certain parameters of what when you draw a link or when something is displayed or colored.

[P10] 10:57:00
I think if you were to upload an example, It could get close in terms of making something look similar, but it's not actually aware of the underlying.

[P10] 10:57:13
Analysis decisions made. To to like oh how are you drawing these links what are they define

[P10] 10:57:22
Yeah, but I think if you had a system that would generate the image, then the user may be in the options have to then change how all the links are made.

[AB] 10:57:33
Yeah.

[P10] 10:57:37
Okay. Change arrangement of views. Okay.

[P10] 10:57:58
So for the first one change, arrangement of used to all vertically or horizontally juxtaposed.

[P10] 10:58:05
Does that mean just one vertical line versus 2?

[AB] 10:58:06
Yeah. Yeah.

[P10] 10:58:10
I would Again, I guess gravitate towards a template selection that if there's kind of some sort of option.

[P10] 10:58:19
You can write like on the canvas and say I want Here's some specific ways to organize.

[P10] 10:58:28
These visualizations, I guess, also I think of like if you Maybe this would be overkill, but in Illustrator if you want to line objects if you select multiple objects that you can then say or like a power, like, oh, a line.

[AB] 10:58:40
Hmm.

[P10] 10:58:44
Or distribute. Like I can imagine that that's a good way to interact with this. It would seem a little weird.

[P10] 10:58:52
Having that much find control over where each lot is put. Okay, I think having some sort of template where you could just say, I went everything like rows and columns or something.

[P10] 10:59:08
Like, you just determine the number of rows and columns that will be used to visualize all the digitalized things or.

[AB] 10:59:12
Yeah.

[P10] 10:59:16
With code I imagine you could just define the size of the grid. But that's what I would be biased towards, cause I think.

[AB] 10:59:22
Yeah.

[P10] 10:59:27
It's a very straightforward. Like, way of defining it, whereas if you had to demonstrate how you wanted, exactly it might be kind of hard to infer exactly what the user wants.

[AB] 10:59:41
Hmm. Yeah.

[P10] 10:59:47
I guess in terms of shelf construction, there could be some sort of built in standard for when you reach a certain number how things are organized and then the user So the it's automatically populating each visualization, how.

[P10] 11:00:04
The software things that will look best. And then if the user really wants to change the grid size or the how it's organized, they'll have that option, but there's kind of a default.

[AB] 11:00:13
Yeah.

[P10] 11:00:15
And then custom genome meditation.

[AB] 11:00:16
Yeah. Okay.

[P10] 11:00:29
Cool. So the Creative Custom Do you know annotation added to the views to use this visualization is a figure in a paper.

[P10] 11:00:39
I think this is where code, maybe I'm very biased towards code because if you're trying to make there's not a lot of gray, root like you want the coordinates to be exact for whatever claim you're trying to make or whatever, then you're trying to measure and define.

[P10] 11:00:58
So that's where saying. Like if it's a very inexact way of. Defining Something it would be very hard to do that with chat input where you say oh I wanna highlight these

[P10] 11:01:13
Like these approximately these coordinates or the left part of the visualization that might be hard but And I don't think template would be a good option because usually it's a very custom.

[P10] 11:01:25
Thing that you're trying to define. So I think. There's kind of multiple ways looking at this if you did some sort of programmatic analysis, you're highlighting regions of the genome that have some sort of interesting evolution.

[AB] 11:01:26
Yeah.

[P10] 11:01:41
You'd probably be doing that in code. Of some sort and then you would write that to a file.

[P10] 11:01:51
Yeah, but also depending on how big it is you could also just have visualization by demonstration where you're.

[AB] 11:01:52
Yeah.

[P10] 11:01:59
Highlighting specific region so it's almost as if you're annotating on top of an image and then just saving your annotations and you can send that to somebody else.

[AB] 11:02:07
Yeah.

[P10] 11:02:07
And then, you know, all of your regions would show up in blue that you highlighted and maybe you wrote some notes on top of.

[P10] 11:02:14
So that's another. Way that's less code intensive that. Like somebody can basically just like in Google Docs almost say like, oh, these are the annotations of this person.

[AB] 11:02:15
Yeah.

[P10] 11:02:24
That they wrote on top of the genome.

[AB] 11:02:27
So you say the You would also keep who has done that like in did you mean that? Yeah.

[P10] 11:02:35
Yeah, for some sort of shared. Yeah, kind of shared way of looking at visualizations. You can look at a genome.

[AB] 11:02:40
Hmm.

[P10] 11:02:43
And save like, oh, max highlighter. Somebody. Highlighted, This region and he wrote a comment of Like, oh wow, this gene is very interesting.

[AB] 11:02:48
Yeah. Yeah.

[AB] 11:02:55
Yeah.

[P10] 11:02:58
Let's look at this some more in our next meeting.

[AB] 11:03:00
Yeah.

[AB] 11:03:05
Okay, nice. Then you can click next again and there's again a little form just for with some where you can give some ratings.

[P10] 11:03:06
Cool.

[P10] 11:03:15
Cool.

[AB] 11:03:19
Yeah.

[P10] 11:03:23
Okay, P 10 or just 10.

[AB] 11:03:26
Yeah, that's both will be fine.

[P10] 11:03:27
Good.

[P10] 11:03:36
I think I don't use template selection that much. Like I actually find it kinda confusing.

[P10] 11:03:44
Well, I don't know if I need to explain all this to you guys, but I don't use Excel that much.

[AB] 11:03:46
Okay. Yes.

[P10] 11:03:48
So I actually feel more. Flunky and confused when trying to use Google Sheets or Excel.

[P10] 11:03:55
I would much rather just be able to open. Oh, I. So, Okay. Yeah, we just find it kind of slow and Clunky, whereas if I I would prefer just open something in, in a book and plot it.

[P10] 11:04:09
With Python.

[AB] 11:04:10
Yeah.

[P10] 11:04:13
I think I am. Unfamiliar with shelf construction.

[P10] 11:04:20
Would you say whenever I'm highlighting a region of a genome in And I wanna zoom into that region.

[P10] 11:04:27
That is visualization by demonstration, right?

[AB] 11:04:28
Okay

[AB] 11:04:32
Yeah, because you're using really what's already visualized, like you're pointing at it.

[AB] 11:04:38
To kind of show some intent indeed. Yeah.

[P10] 11:04:42
Then I think I've used that but I didn't I wasn't aware that I was even doing that.

[AB] 11:04:47
Yeah Hmm.

[P10] 11:04:52
I think I'm, yeah, I've used the chat QBT code interpreter and it's Finicky, but it's actually quite cool when you can just say here's my data frame.

[P10] 11:05:03
I'm gonna go do something else but please just try to make some plots. And explore the data.

[AB] 11:05:07
Yeah.

[P10] 11:05:07
It's sometimes does a good job.

[P10] 11:05:11
So let's see if we believe that. And then example upload. I'm unfamiliar with I haven't used that.

[P10] 11:05:25
I guess. For template selection, I didn't even think about it. If I'm used to looking at coverage and I sell or I select that kind of Option.

[P10] 11:05:51
Good, I'm biased.

[P10] 11:06:00
Yeah, I guess that's what I would say.

[AB] 11:06:04
Okay. Next good.

[P10] 11:06:06
But again, I'm very biased by how I work now.

[AB] 11:06:10
Yeah, that is kind of expected for all of our participants. Yeah. Okay, well, see we're already a little bit over time and I also have to leave very soon but I just want to ask you one question.

[AB] 11:06:29
And that is, and were you surprised by any of the modalities? And can be in a good or bad way.

[P10] 11:06:40
I guess I was unfamiliar with the by demonstration concept. Like stacking.

[AB] 11:06:44
Yeah.

[P10] 11:06:48
Points in a scatterplot. It seems very unintuitive or like it's very, there's lots of.

[AB] 11:06:53
Hmm.

[P10] 11:06:54
Grey room to interpret. What's happening by the computer so it's not it'd be kind of hard to Like when, how many points when you have to manually stack for it to start to figure out what you want to do?

[AB] 11:07:00
Yeah.

[AB] 11:07:07
Yeah.

[P10] 11:07:08
Surprised.

[P10] 11:07:13
Yeah, I guess that's the one or like writing a above. Hey, above. That column.

[P10] 11:07:19
To update it that like I guess that's not the most intuitive for me. So it's intuitive I guess if you know what happens.

[AB] 11:07:30
Yeah. Yeah. Yeah.

[P10] 11:07:31
Yeah, I don't think I would too surprised by any specific one.

[AB] 11:07:36
Okay, then, I think we can, closed meeting. Thanks again for participating. It's been very insightful.

[P10] 11:07:44
Of course.

[AB] 11:07:48
And, yeah, then I will, of course, reach out again about the gift cards. Yeah for all this time so Yeah.

[AB] 11:08:00
Thanks.

[P10] 11:08:01
Yeah, for sure. Also, I keep seeing the remote. Or the interview posters around campus so they still live on.

[AB] 11:08:09
Oh really? That's good. Yeah, well, after after Friday, we're really, we just discussed that.

[AB] 11:08:20
We should kind of stop the doing part and really more focus on writing it all, to manuscript.

[AB] 11:08:30
So, but that's nice to hear that they're still around. Yeah. Yeah.

[P10] 11:08:32
Yeah, Oh, so you're stopping on Friday for for the follow up interviews as well, right?

[AB] 11:08:39
Yeah, yeah, yeah.

[P10] 11:08:39
Okay, I'll tell N, N actually said she liked the last interview. So that means she would need to do it before Friday.

[AB] 11:08:43
Yeah.

[AB] 11:08:47
Yeah, or no, we're a bit more flexible actually, but yeah, so if she would be interested then yeah, that would be really helpful.

[P10] 11:08:48
Or she needs to sign up.

[P10] 11:08:52
Okay.

[AB] 11:08:56
I think I spent also anyone who hadn't signed up again once. But yeah, so I mean that would be really helpful if she can still join us and it doesn't have to be this week.

[P10] 11:09:10
Okay, yeah, I'll let her know she actually just submitted her thesis. 2 days ago.

[AB] 11:09:11
Yeah. Yeah.

[AB] 11:09:15
Well. Yeah. Okay.

[P10] 11:09:18
So. So she did a big push and then now she's relaxing for the day because she's finally she was working like multiple weekends in a row.

[AB] 11:09:24
Yeah, yeah . Yeah Hello. Oh.

[P10] 11:09:28
To get it done but her defense is on Friday so maybe after that she'll be I'll let her know.

[P10] 11:09:36
She'll probably, she can just sign up.

[AB] 11:09:37
Yes, definitely. Yeah. Okay, thank you. Yeah, then.

[P10] 11:09:40
Awesome. Well, of course.

[AB] 11:09:44
I'm gonna go. Yeah, thank you. Bye-bye.

[P10] 11:09:45
Bye guys.

[SL] 11:09:47
Thank you.
