# Supplementary material for: Understanding Visualization Authoring Techniques for Genomics Data in the Context of Personas and Tasks
Source: IEEE Trans Vis Comput Graph. Author manuscript; Available in PMC 2025 Mar 4. (PMC11875953; doi:10.1109/TVCG.2024.3456298)
Supplement: tvcg-3456298-mm [file NIHMS2039885-supplement-tvcg-3456298-mm.zip › tvcg-3456298-mm/transcripts/P11.txt]

[P11] 18:18:33
Okay.

[AB] 18:18:55
And so you'll now see 6 interaction modalities and it will always be in the same. Format, so first a textual definition or description, then a video of a tool that already uses this not necessarily a visualization tool and then you can also try it out yourself both

[AB] 18:19:12
But it's really in like a prototyping way. So it's. Not always really functional, but it's just to make sure that we're all having the same idea about, yeah, these modalities.

[P11] 18:19:17
Okay.

[AB] 18:19:17
Yeah and if anything is unclear you can just ask us and yeah this is kind of interactive so whenever you're ready you can.

[AB] 18:19:21
Fresh steps.

[AB] 18:19:35
Purple button. And one very important thing is that you should, really make sure that you at least remember a little bit the names of these 6 modalities because we will, kind of test you afterwards about it.

[P11] 18:19:36
Okay.

[AB] 18:19:42
So and the names will be in.

[P11] 18:19:42
Okay.

[AB] 18:19:56
Yeah, I can just, briefly say it's when they're there, but yeah.

[P11] 18:19:58
Okay, so and the see I just made it full screen. That's okay, right? Okay.

[AB] 18:20:00
Oh yeah, yeah, yeah, like full screen or fit to screen it should be fine. Yeah.

[P11] 18:20:00
Okay.

[P11] 18:20:03
There you go.

[P11] 18:20:09
Okay, so.

[AB] 18:20:09
Oh yeah, could you press that?

[AB] 18:20:14
Okay.

[AB] 18:20:14
Yeah. Yeah.

[P11] 18:20:14
That's like that, right? Okay, so. Okay.

[P11] 18:20:18
Template selection, is that one? Okay.

[AB] 18:20:20
Yeah. Yeah, and this is then just if you click on those, then it will change.

[P11] 18:20:31
Okay.

[P11] 18:20:35
Sure. So click next.

[AB] 18:20:38
Yep.

[P11] 18:20:46
Okay.

[P11] 18:20:52
So. And.

[AB] 18:20:57
Yeah, if you click on bar. And then, yeah, now you can. Oh. I think.

[P11] 18:20:59
Okay.

[P11] 18:21:02
I see. I could have like that. Okay.

[AB] 18:21:04
Yeah. Okay.

[AB] 18:21:08
Yeah, so it's kind of, yeah, this shelf system and All the other ones are not working, but you could.

[P11] 18:21:12
Okay. Yeah.

[AB] 18:21:16
Like do any other configuration basically.

[P11] 18:21:21
Yeah, I'm sorry. I'm a clicker. Okay, so that's self configuration, right?

[AB] 18:21:24
Yeah, yeah, I know that's good. Yeah, yeah. That's very good. Yeah.

[AB] 18:21:30
Yeah, yeah.

[P11] 18:21:33
Okay.

[P11] 18:21:37
So, Okay.

[AB] 18:21:40
Yeah, yeah, this one is a bit more, well, not very well known, at least in software tools that are used in industry.

[AB] 18:21:51
So I can briefly explain. So the first one is this visualization by a demonstration with a mouse or at least one possible way of doing it and that is Here someone is.

[AB] 18:22:02
Dragging those points of the scatter plot. Kind of stacking them vertically somehow. And to then say to the system they want to change this plot into a bar chart.

[AB] 18:22:13
So yeah, it's really like you can show your intent of wanting to do something. Based on really interacting with graphical elements, not any GUI buttons or something.

[AB] 18:22:26
And then the system has some sort of recommendation engine in the back. And then, for the pen, one possible way shown also where it's not super well visible, I think even the video stop playing but someone here was basically drawing an A.

[P11] 18:22:27
Okay.

[AB] 18:22:45
Onto with a pen. On the column name of the table and the left. And then the visualisation updated and the drawing of the A that person meant that they wanted the average of that column.

[P11] 18:22:51
Hmm.

[P11] 18:22:59
I see.

[AB] 18:22:59
So yeah, it's like. Kind of a quick way of doing so data transformation in this case.

[AB] 18:23:08
But yeah, it doesn't necessarily have to be for these tasks, but that is just like a possible way.

[AB] 18:23:14
Yep.

[P11] 18:23:14
Okay, thank you, everyone.

[AB] 18:23:17
Yes.

[AB] 18:23:24
Yeah, this is the kind of finicky way how we made it, but if you drag that now.

[AB] 18:23:31
Yeah. Release and then yeah this could also be I think that's in Mac preview where you quickly sketch and like a very rough arrow and at least some system just smoothed it for you and then you can use it like yeah it's really about manipulating graphical elements this modality.

[P11] 18:23:32
Okay.

[AB] 18:23:58
Yeah.

[P11] 18:23:58
Okay, cool. So that's the. Okay.

[AB] 18:24:02
Yeah.

[P11] 18:24:06
Okay, like. So

[AB] 18:24:08
Yes. Yeah.

[P11] 18:24:23
Okay.

[AB] 18:24:25
Yeah, so they just, yeah, like, JETTE, use natural language to do something.

[P11] 18:24:27
Okay.

[P11] 18:24:33
Okay. Okay.

[AB] 18:24:35
And.

[P11] 18:24:44
Okay.

[AB] 18:24:44
Yeah, this could be just an example prompt and You could imagine you type that and then also the system just proposes this.

[AB] 18:24:53
Yup.

[P11] 18:24:54
Okay, cool. Next. Okay, code input. Yeah, okay.

[AB] 18:25:02
Yeah.

[P11] 18:25:05
I know this. Okay.

[AB] 18:25:09
Yeah.

[P11] 18:25:12
Thank you.

[AB] 18:25:18
Yeah, you're really nothing is functional, but you could imagine just some sort of interactive cell in in a system where you can manipulate stuff.

[P11] 18:25:20
Yeah.

[P11] 18:25:27
Thank you.

[AB] 18:25:27
Yeah. Yeah.

[P11] 18:25:35
Okay. And the association upload.

[AB] 18:25:41
Yeah.

[AB] 18:25:47
Yeah, so this is like. Really like you as a user can kind of input any example that you have in the form of sketch or an image.

[AB] 18:25:59
Computer generated image or like a code. Go to scripts even and then. That could somewhere be. Like uploaded and used for, a scaffold or something or Yeah, not necessarily, but yeah, then you can use that.

[AB] 18:26:16
To go further. Yeah.

[P11] 18:26:18
Okay.

[AB] 18:26:21
Okay, that was it. Then if you can click on that link then it will take you to the yeah if you click it again and

[AB] 18:26:31
Again, yeah.

[P11] 18:26:33
Okay.

[AB] 18:26:35
To the little test, but it's more like we don't care about this course. We just wanna make sure we're all on the same page.

[P11] 18:26:43
Okay, then P 11, right?

[AB] 18:26:45
Yeah.

[AB] 18:26:50
Don't be.

[P11] 18:26:50
Okay. Wait. So that was.

[P11] 18:26:59
This video.

[P11] 18:27:10
This was chat input.

[P11] 18:27:15
So I speak to myself a lot. So.

[AB] 18:27:19
No worries. That's actually good for interviews.

[P11] 18:27:22
Okay. This is a code. This one was the I think.

[P11] 18:27:43
Was it? . And

[AB] 18:27:44
Yeah.

[P11] 18:27:46
Hmm. It's nice also. So, I think.

[P11] 18:27:54
And chat input.

[P11] 18:28:00
Close import.

[P11] 18:28:04
And put upload.

[P11] 18:28:11
Interesting.

[P11] 18:28:19
I guess this could be. Checking. Hmm.

[P11] 18:28:38
So.

[P11] 18:28:48
Cool. This would be cool.

[P11] 18:28:58
Okay, I guess.

[P11] 18:29:03
Yeah, right.

[P11] 18:29:08
Okay, that would be Okay.

[AB] 18:29:09
Okay. Yeah. Okay.

[AB] 18:29:14
Yeah, I think. Most of it was also what I would have filled in. Just 2 things are a bit different.

[AB] 18:29:25
So. If you submit another response, if we click on that and we can just see the their names.

[P11] 18:29:30
Okay.

[AB] 18:29:32
For question 11. You pick health?

[P11] 18:29:39
I know. Okay.

[AB] 18:29:41
Yeah, but, it was actually templates according to our definition because you really change kind of from top down.

[P11] 18:29:48
Okay.

[AB] 18:29:53
Completely the visualization just by like a single button click in this case like J changing the track. And whereas with shelf you would have more fine-grained control over okay then what needs to be in the track like what is the data and So yeah, although it's also like with this.

[AB] 18:30:14
Kind of drop down and go elements but so I also was confused about it. Yeah, yeah, but yeah, we think.

[P11] 18:30:18
Yeah, that I think that throw me off, right?

[AB] 18:30:23
Yeah, we're also come beyond their percentage, but we recall this, yeah, then template selection.

[P11] 18:30:29
Okay.

[AB] 18:30:30
And, Last one where the . I think 13 You put example upload, but this is actually also visualization by demonstration.

[AB] 18:30:42
Because someone is using the pen tool. And then the system. Kind of interprets that as oh these 2 arrows that's yeah axes and then whereas with example upload it would really it can be a sketch that you upload but then you've already drawn that and then feed it to the system.

[P11] 18:30:43
Okay.

[P11] 18:31:02
I see.

[AB] 18:31:02
So yeah. There is some similarity, definitely, but it's more about how you, send the information, I guess, to the system.

[AB] 18:31:13
Yeah.

[P11] 18:31:14
I might like that also maybe like the the. Of the feedback now.

[AB] 18:31:17
Yeah, yeah, indeed. Yeah. Yeah. Okay.

[P11] 18:31:21
Okay.

[P11] 18:31:23
So I stop the share now?

[AB] 18:31:23
Yeah, that's very nice. Yeah, and then we can move to the next part where, yeah, if you could go to the chat of Zoom and then open that link.

[AB] 18:31:37
And share it with us.

[P11] 18:31:47
This one.

[P11] 18:31:55
And.

[AB] 18:32:06
Yeah. Good. Yes, Good? Yeah, so, oh, I see that somehow the beginning screen is not there, but that doesn't matter.

[P11] 18:32:10
Make you smaller again.

[AB] 18:32:20
I can just tell you what we're gonna do. Oh yeah, yeah, yeah, so.

[P11] 18:32:20
I can't, So.

[AB] 18:32:26
Now you will go through 8 probes and yeah, you can also read this, but I'll first just tell you 2 things that are most important.

[AB] 18:32:36
So, Yeah, you will get some example tasks. But you're free to deviate from them.

[AB] 18:32:42
To pick something that you think is more like intuitive for you to do. And also you will see the 6 modalities again that we just learned about.

[AB] 18:32:52
But there will not be really functional but it's just the like A visual reminder is there.

[AB] 18:33:00
And we will ask you for these tasks like which one would you use? Or multiple of them could even be or again like maybe even one that's not listed yeah you're kind of it's actually nice if we can.

[AB] 18:33:16
Maybe come up with even different ways. If that somehow is intuitive, so. Yeah.

[AB] 18:33:25
That is I think the most important and the, oh yeah, for the whole thing is like this thinking out loud protocol, but if anything, and we will maybe also interrupt you to clarify things or ask follow-up.

[AB] 18:33:35
Yeah.

[P11] 18:33:36
Okay. And cool. Okay, sounds turn.

[AB] 18:33:41
Yeah. Yeah.

[P11] 18:33:43
Okay, so. The transformation.

[P11] 18:34:07
So here.

[P11] 18:34:11
So if I wanted to do the, sorry.

[AB] 18:34:11
Yeah, so. Yeah, sorry, I'm just before you start. The screen in the right corner, that would basically already be what you would have on your screen.

[AB] 18:34:25
So this BAM file in like a table format, readable table or even already the file up or read level of visualization. Yeah.

[AB] 18:34:33
And now I'll shut up.

[P11] 18:34:33
Okay. Okay, so I just to to reiterate, I can just talk you through my process of like of these guys, which one I would like to.

[AB] 18:34:44
Yeah, and why, yeah, and how. Yes.

[P11] 18:34:45
Maybe have on a why and okay

[P11] 18:34:48
Okay, and I have like a, I just want some time to think.

[AB] 18:34:53
Oh yeah, sure. And it's not so strict, so yeah.

[P11] 18:34:56
Yeah, okay.

[P11] 18:35:04
So kind of

[P11] 18:35:11
And maybe like intuitively here. Like I think the first thing I, it came to mind would be doing something maybe like consolidation by demonstration.

[P11] 18:35:25
Because like for me like if I am seeing already like the pile up there I kind of would be tempted to kind of select them to make like a if I want to see like.

[P11] 18:35:38
Like, I don't know, like coverage score, the way I think about it is first that's like the the bars of coverage across the whole genome.

[AB] 18:35:47
Yeah.

[P11] 18:35:48
And and then kind of maybe like the, the average of those heights, right? So maybe like I would be tempted to kind of.

[AB] 18:35:56
Huh.

[P11] 18:35:58
Like tell it to to make this like as bars first, right?

[P11] 18:36:04
And then maybe like get the average coverage across those bars if that makes sense.

[AB] 18:36:09
Hmm, yeah. And. Yeah, no, that's sorry. But what's your, then kind of change the rate level plots?

[P11] 18:36:11
I don't know that's

[P11] 18:36:16
Thank you.

[AB] 18:36:21
Do a bar chart or would it be? Or that's just to then calculate it basically. You wouldn't let the system plot it.

[P11] 18:36:28
I think. I think I would like like maybe it's because my in my thought process of how I think of coverage score, I would want to see like the coverage across first, right?

[AB] 18:36:36
Yeah.

[AB] 18:36:41
Yeah.

[P11] 18:36:41
And then if I want the coverage average for the whole thing like I wouldn't want to, I don't know, I think I think about it in those 2 steps.

[AB] 18:36:50
Yeah.

[P11] 18:36:50
So I would be like make me the bars. And then from the bars give me the average or, you know, like, the histogram basically and then give me the average across the whole Instagram.

[AB] 18:36:58
Yeah. Yeah, yeah.

[P11] 18:37:01
So maybe that's that's how I would like go about it because I don't know it feels

[AB] 18:37:07
Yeah.

[P11] 18:37:08
Thinking thinking of like I could do it on code but thinking of something like stuff construction or like.

[P11] 18:37:16
Like I think it's. I don't know, listen to it to me to select the column in this case because I'm already seeing.

[AB] 18:37:26
Yeah.

[P11] 18:37:26
Like a part of the data that I'm, it's kind of closer to what I want to get in the end.

[AB] 18:37:31
Yeah.

[P11] 18:37:32
Like, I think, yeah, I just. Think it's easier to me to think through it by seeing the pilot.

[AB] 18:37:41
Yeah.

[P11] 18:37:41
The the table so I'm more inclined to go from there. With something like this.

[AB] 18:37:45
Yeah.

[AB] 18:37:49
Okay.

[P11] 18:37:52
And then for the field, should I discuss like? Is that okay or should you want me to discuss the other one?

[AB] 18:37:53
Alright.

[AB] 18:37:57
Yeah, yeah, yeah, definitely. No, definitely.

[P11] 18:38:01
Should I discuss the other one or go ahead?

[P11] 18:38:06
Good.

[AB] 18:38:06
Do you have any thoughts about the other ones? The other modalities?

[P11] 18:38:11
I think for certain other tests like the filter out low quality reads something like Like.

[P11] 18:38:23
Self-construction or maybe make sense to me because it's something that you can directly maybe assess in the table.

[P11] 18:38:34
And so I could select or I don't know if exactly if your contraction would be the case with like if I could say like this column like larger than or like I want the value, a quality value higher than this, right?

[P11] 18:38:48
I think I'm more inclined to do something that is more prone to interacting with a table, for example, then.

[AB] 18:38:53
Yeah. Yeah.

[P11] 18:38:53
For that second question.

[AB] 18:38:57
And, any thoughts on the chat functionality?

[P11] 18:39:04
Yeah, I I mean, I've done a lot of GGBT help. With like chat and I think like it definitely like.

[AB] 18:39:10
Yeah.

[P11] 18:39:20
Yeah, I almost think that

[P11] 18:39:25
I don't know, maybe my concern would be like, oh, do you like? To make sure that it don't I guess it would be trained like that but like it make sure that it under like I don't know, for me, the state that the data is in already is quite like processed or not corporate, but like it's like more advanced and I think I'm more likely to to think of chat input when

[P11] 18:39:46
I'm like in zeros. And I can like like do all the all the parsing or like.

[P11] 18:39:53
Initial, initial, like maybe I would use it more to, give me the pilot visualization or something, you know?

[AB] 18:39:54
Hmm.

[AB] 18:39:59
Yeah.

[P11] 18:39:59
But I think for me, like once I'm there, I'm all like, I'm so close to this that like I don't need to Like it's almost like I prefer chat input when I have to describe more complex.

[AB] 18:40:06
Yeah.

[P11] 18:40:11
Task that I don't want to think of all the individual steps and I think something can help me get directly to there and take me time.

[AB] 18:40:12
Yeah.

[AB] 18:40:18
Yeah.

[P11] 18:40:19
But when I'm so close to what I think I want, I think I'm. I'd rather just quickly click through it.

[AB] 18:40:26
Yeah. Okay.

[AB] 18:40:29
Yeah, that's very interesting. Okay, maybe we can go to the next.

[P11] 18:40:35
Okay.

[P11] 18:40:48
I turn on the coverage score. Okay, so that's kind of similar to what I mentioned.

[AB] 18:40:57
Yeah, only here would be more the focus on indeed like plotting it and not only the calculating that but Yeah, so you have to you have the calculated score and now you need to you have an empty screen.

[P11] 18:40:58
Thank you.

[P11] 18:41:03
I see. Hmm.

[AB] 18:41:10
But you should imagine that you have all the data somewhere in this imaginary tool. Yeah.

[P11] 18:41:31
So I think for that then maybe I would go for Thank you. If If I'm Starting like from scratch for the visualization, I think.

[P11] 18:41:41
Be nice to use a chat input because I just, if I have 0. It's like my start to the association is 0 and it can clearly understand like if I can just write.

[AB] 18:41:52
Yep. Yup.

[P11] 18:41:52
Bar chart, and this is the files. That's seems to me like the the easiest less effort.

[AB] 18:41:59
Yeah.

[P11] 18:41:59
And I also think it's a concept that is straightforward enough. That the chat input wouldn't require too much.

[AB] 18:42:07
Yeah. Okay, and but then my next my thoughts would be okay indeed because it's rather like not error prone.

[AB] 18:42:19
Why wouldn't you use, for example, template selection or not airport, I mean, it's rather standard like a bar chart.

[AB] 18:42:29
Did you have any thoughts on the template at all? Cooking.

[P11] 18:42:32
Okay. Well, maybe the reason why I,

[P11] 18:42:38
I guess I associate like either like template selection of self-construction with having to have like the whole table there.

[AB] 18:42:47
Hmm.

[P11] 18:42:47
You know, like, like having to select the columns or like, and having to somehow access the table itself.

[AB] 18:42:55
Hmm, okay. Yeah.

[P11] 18:42:56
I mean, and maybe intuitively I think of this file sometimes being like humongous and I Like.

[P11] 18:43:04
I kind of. Yeah, like for example when I interact with these types of files myself like I usually just do it with code and maybe just print the head of the table, right?

[AB] 18:43:16
Yeah, yeah.

[P11] 18:43:16
Yeah, because I don't wanna print the whole thing with like the worry that like it's gonna be slow or And I also don't need to see the whole table, right?

[AB] 18:43:23
Yeah. No.

[P11] 18:43:26
And I associate those other 2 like self-construction or tender selection with having to do that.

[AB] 18:43:31
Hmm, okay. Yeah.

[P11] 18:43:31
And, and because it's a standard format. I either the chat input or even the code input.

[P11] 18:43:39
Like, I don't need to see the complex. I already know where the columns are.

[AB] 18:43:44
Yeah.

[P11] 18:43:44
And and it might be quicker like to not see the table. So. Like I personally would do code input, but if I had like a tool where I could just do.

[AB] 18:43:49
Yeah.

[P11] 18:43:53
Again, very standard thing like coverage score like bar chart right in this type of file

[AB] 18:44:00
Yeah. Yeah. Okay.

[AB] 18:44:05
That's clear. Maybe we can go to the next. Yeah.

[P11] 18:44:07
Okay. So next.

[P11] 18:44:10
Okay, so it'sation customization. And

[P11] 18:44:16
I just. So actually, well, I have,

[AB] 18:44:22
Yeah, so now you have your bar track and then it's like about the customization.

[P11] 18:44:28
Yeah, I think.

[P11] 18:44:33
I like the self-construction for this maybe. It actually reminds me of, when I started using

[P11] 18:44:45
I thought at the beginning they had like a way of visualizing of like showing like whatever you were coding then showing it on a like an online server.

[AB] 18:44:56
Oh yeah.

[P11] 18:44:56
That was linked to your account. And it was, to me, it, it like very short construction.

[P11] 18:45:03
You could change like. The actual, categories and values and stuff like that, but you could also change things like like the caller or the access and all of that and it was always like a this type of GUI with like or you could kind of, select it.

[P11] 18:45:19
I think it's. That's pretty much a self construction and even like for plotting like the hover like the information on hover for the interactive plots you could you could really customize it on like on this sort of, where you could like pull like what other aspects of the table you want.

[AB] 18:45:31
Hmm.

[P11] 18:45:35
It to show but then because I found that I was doing code but I found the code very a little bit unintuitive because it had like a lot of options.

[AB] 18:45:42
Yeah. Yeah.

[P11] 18:45:44
What I would do a lot is like go to the to the like self-construction version that they had.

[AB] 18:45:49
Yeah.

[P11] 18:45:49
And customize this as I wanted and then like look at the code because you could you could access the JavaScript or the or the actual Python code to produce it.

[P11] 18:45:58
And that's kind of how I was learning, teaching myself to use the code part. But, and I, and they, they just continue.

[AB] 18:46:02
Hmm. That's interesting.

[P11] 18:46:07
I don't think it's available anymore, but I remember like thinking like it is by far the easiest way to actually make sure that it has the look that I want.

[AB] 18:46:08
Yeah.

[P11] 18:46:13
Even things like the tick length, the like the interval between the ticks, all of those things.

[AB] 18:46:13
Yeah. Yeah. Yeah.

[P11] 18:46:18
So maybe I'm like, it's reminding me of that and I think something like self-construction.

[AB] 18:46:25
Yes.

[P11] 18:46:26
Has worked very well for me. In the past.

[AB] 18:46:29
That's fun. Yeah, I know probably a little bit, but I've not seen that meet.

[P11] 18:46:32
Okay.

[AB] 18:46:36
Maybe, was before I. Yeah.

[P11] 18:46:36
I think it actually does not exist. This was maybe 2,01617.

[AB] 18:46:43
Hmm, yeah. Yeah. Okay, and any other thoughts on? One of the other modalities.

[P11] 18:46:56
Yes, I think I like maybe I'm repeating myself, but like the shelf construction with the code input is kind of nice because I I also like if I'm making a lot of figures that are of the same kind I would want maybe either from like whatever this interface is to save like that's dial, if that makes sense.

[AB] 18:47:06
Yeah.

[AB] 18:47:17
Yeah.

[P11] 18:47:17
And my way of doing that was having a way that the then make the self-construction stuff I interacted with the code.

[AB] 18:47:25
Yeah. Yeah.

[P11] 18:47:26
Then I could just stick to the code for example. I think I would find the chat input a bit annoying.

[AB] 18:47:30
Yeah.

[P11] 18:47:35
In this case because because I like Like I think for me a lot of the customization is about like trying things.

[AB] 18:47:36
Hmm.

[AB] 18:47:44
Yeah.

[P11] 18:47:46
And so I want maybe like a quick way to to toggle different like again like ranges and stuff like that.

[AB] 18:47:54
Yeah.

[P11] 18:47:54
And kind of having to write them, I think. Makes it a bit slower or having to you know like I think it's hard to for me to think of the words when I haven't seen it.

[AB] 18:48:01
Yeah.

[AB] 18:48:05
Yeah. Yeah.

[P11] 18:48:07
Yeah, Okay, should I go to next? Okay. Okay.

[AB] 18:48:08
Okay. That's very clear. Yeah, yeah.

[P11] 18:48:15
So to a line plot, just got a plot.

[P11] 18:48:24
Okay. Okay. Hmm.

[P11] 18:48:31
I think for me this in immediately like calls more for like a template selection. The strategy.

[P11] 18:48:42
But I don't know. Yeah, I don't know because the it's interesting because like the self-construction still has like the like mark, right?

[AB] 18:48:50
Yeah. Yeah.

[P11] 18:48:51
What do I want like line point? Text but I don't know like if it was like the

[P11] 18:48:58
Pictures in the drawing because honestly now that I'm thinking about it

[AB] 18:49:01
Yeah.

[P11] 18:49:05
It's, sorry, I'm going back to like. When I said, like, I don't like really would like to have the whole table and stuff, right?

[P11] 18:49:15
So it's not like, I know in template selection.

[P11] 18:49:18
I don't know.

[AB] 18:49:21
And what if you don't have that like? What if the system has already knows already what data should be mapped and it's only a matter of like a button click?

[AB] 18:49:32
And

[P11] 18:49:34
Yeah, I mean, that would be nice. Like. I think, again, in this kind of aspect that I mentioned of like being able to explore and test a lot of ways.

[AB] 18:49:45
Hmm.

[P11] 18:49:46
I think it's nice to have like that, of like, let me just click through them and see if some of them show me the data in that way that I haven't thought before.

[AB] 18:49:54
Yeah. Yeah.

[P11] 18:49:55
You know, like the classic thing people talk about. Of like box plots that like you make a box plot and you think it makes sense and then if you plot the individual point it turns out like you actually don't have a single distribution and it's a bad idea.

[AB] 18:50:04
Yeah. Yeah.

[P11] 18:50:07
So I think being able to click. Quickly with something like a number selection through different styles can kind of show you quickly different ways to visualize the data.

[AB] 18:50:15
Hmm.

[P11] 18:50:18
But I think it's very much a double-edged sword that if you don't know what you're doing, you might just click as to one because you think it's it looks good.

[AB] 18:50:18
Yeah.

[AB] 18:50:26
Yeah, yeah, yeah.

[P11] 18:50:27
Without thinking too much about it. So I think it's a bit that double-edged sword.

[P11] 18:50:32
Of having like all those options.

[AB] 18:50:32
Yeah.

[AB] 18:50:35
Yeah. And what would differentiate for you than the template versus shell? Wear the shelf.

[AB] 18:50:45
I mean, that's what I would just say. It has, gives you some more like control, but I don't know what your thoughts are about the shelf.

[P11] 18:50:56
Yeah, maybe, I don't know, my intuitive sense is that like self construction gives me Yeah, like more finer control and more control.

[P11] 18:51:14
But I don't know, I find them.

[P11] 18:51:19
Hmm. It's interesting because I don't know if I think of like the way you do it in Excel or something.

[P11] 18:51:25
It's usually used, it starts looking like a template selection tool, right? Where you select the columns and I click, but then it goes into almost like a self-construction mode where you could actually like change the things, right?

[AB] 18:51:32
Yeah.

[AB] 18:51:35
Yeah, yeah.

[P11] 18:51:39
So maybe I'm Sorry. No, no, I don't know what it was.

[AB] 18:51:39
So, Joey. Sorry, go ahead.

[AB] 18:51:45
No, it's sounds like almost you wanna, would wanna make a combination then between those.

[P11] 18:51:55
Yes, or maybe actually now that I think about maybe even jumping directly to self-construction if I already know what my columns are and what.

[AB] 18:52:03
Hmm. Yeah.

[P11] 18:52:03
And I have the mark options right there, right?

[AB] 18:52:06
Yeah, yeah, yeah.

[P11] 18:52:09
Maybe, I'm actually thinking more. Directly of the self construction.

[AB] 18:52:13
Yeah. Okay.

[P11] 18:52:15
Away. Okay. Yeah, it would be, this is just, I'm just deviating a bit that it would be super cool like going back to what I said like if it if you picked One that like.

[AB] 18:52:19
Yeah. No.

[P11] 18:52:28
I don't know, again, like if the software knows that maybe you should be pointing the actual data points instead of a.

[P11] 18:52:36
A box plot that it could give you a little suggestion like this might like hide the under like distribution and you have very very few dots but like you know you have very few data point you should consider doing this right that would be kind of neat so that you, like ameliorate the, the damage of choosing but, You know, some general rules.

[AB] 18:52:43
And yeah. Yeah.

[AB] 18:52:49
Yeah, yeah. Yeah.

[AB] 18:52:56
Yeah. Yeah. Yeah, some sort of, yeah, recommended rules or something. Yeah.

[P11] 18:53:05
Or warnings, yeah.

[AB] 18:53:06
Yeah, yeah. Okay.

[P11] 18:53:08
Okay. That's the view. Okay.

[AB] 18:53:10
Yeah.

[P11] 18:53:19
Hmm.

[P11] 18:53:26
Yeah.

[P11] 18:53:32
So.

[P11] 18:53:40
Okay.

[P11] 18:53:44
If I want to add the track of conservation score, for example.

[P11] 18:54:00
Interesting.

[AB] 18:54:10
What are they thinking?

[P11] 18:54:13
Sorry, sorry, I forgot. just to be like, I'm just gonna very close but I think it's funny because I associate adding Tracks to something more like drag and drop like upload of like a, usually like a file or, you know, extra annotation file extract coverage or whatever.

[AB] 18:54:14
No worries, no worries.

[AB] 18:54:20
Yeah.

[P11] 18:54:35
But in this case that I already have the the protein alignment and I just kind of want to compute something from what I already have.

[P11] 18:54:44
It's not like a new a new piece of information. Like I definitely don't I definitely would not want to have to I mean, I calculated outside and then upload it, you know.

[AB] 18:54:45
Hmm. Yeah.

[P11] 18:54:55
I would want to do it directly there. But But then maybe.

[AB] 18:54:57
Yeah.

[P11] 18:55:07
And the way I was thinking about it is like, okay, maybe something like. Again, shelf construction where I could like tell it like there's this extra role and this is a simple operation which is a conservation score or something.

[AB] 18:55:18
Yeah.

[P11] 18:55:19
But then I kind of, sorry, I, I actually was thinking on all of this, but not.

[P11] 18:55:29
Okay.

[P11] 18:55:30
Those sort of things sometimes. There's in this sort of data you can have. Sharing special conditions that you're like actually I don't want it to take into account this column or this or if the number of gaps is this I don't want it to care about the conservation for example, right?

[P11] 18:55:42
And like. I don't know, I think I tend to. To gravitate towards code when it's about.

[P11] 18:55:51
You know, when you want like a certain number of conditions that are a bit more complicated. I kind of think like I don't know how that would work in self construction because you cannot have infinite options.

[P11] 18:56:05
Whereas in code you do, right? You can make some heuristics of like

[AB] 18:56:05
Yeah, yeah.

[AB] 18:56:09
Yeah.

[P11] 18:56:10
Yeah. If the average number, if the number of gaps is more of the positions have a gap here, then like ignore it, right?

[AB] 18:56:18
Yeah. Okay. And then what if you, you can also think in combinations that I don't so I mean, sounds like maybe you could.

[P11] 18:56:20
Or something.

[P11] 18:56:24
Okay.

[AB] 18:56:30
Calculate something code and then You use that in the shelf, but maybe that's seems like a Also a lot of operations, but yeah.

[P11] 18:56:42
I mean, obviously if there was like, like, again, maybe I'm like, chatting people would be great, right?

[AB] 18:56:48
Hmm. Yeah.

[P11] 18:56:48
If you understood that because it's kind of clear to like like the conditions have to be well defined, but then maybe you don't wanna code them.

[AB] 18:56:55
Yeah.

[P11] 18:56:55
And so, and so it's been nice to be to be able to give the conditions in a natural way.

[AB] 18:56:58
Yeah.

[P11] 18:57:02
Just like ignore the columns of this, like include this. That would be great. maybe, maybe if anything I'm a bit worried sometimes that like, Like at least at the stage.

[AB] 18:57:03
Yeah. Yeah.

[AB] 18:57:09
Yeah. Hmm.

[P11] 18:57:17
I there's a part of chat input that I love, but you also have to baby it quite a bit to make sure that it's not doing weird stuff.

[AB] 18:57:24
Yeah, yeah. Yeah.

[P11] 18:57:24
So just maybe like maybe in that case a slight combination of something like chat input. And then but then you can see the code so that you make sure that it's actually doing what you think it's doing.

[AB] 18:57:35
Yeah.

[AB] 18:57:38
Yeah. Yeah. Yeah, that sounds okay. That's interesting.

[AB] 18:57:45
Yeah. Okay. Yeah.

[P11] 18:57:46
Okay.

[P11] 18:57:51
We, not for this.

[P11] 18:57:56
Okay.

[P11] 18:58:02
Yeah, that's cool.

[P11] 18:58:07
So. Imagine I wanna do a detailed view. So like assuming into a region and maybe add some extra.

[P11] 18:58:18
I notations.

[P11] 18:58:25
Is there like a if I don't know if this one corresponds to an specific one?

[P11] 18:58:33
But many times like I

[P11] 18:58:37
Yeah, I'm not sure which one it would correspond to, but imagine could I like like use my mouse to zoom into a version.

[P11] 18:58:46
It's, it's, I'm sorry. I'm not sure what that would correspond to.

[AB] 18:58:51
Yeah.

[AB] 18:58:52
To zoom into the region, I think that would probably be some like demonstration with your mouth. Yeah.

[P11] 18:59:00
Yeah, yeah, like demonstration but like that I can say like okay subset this region For example, And then, but that is not, not good, so, in, but would create an additional view.

[AB] 18:59:01
Yeah.

[P11] 18:59:15
Of that zoomed in version.

[AB] 18:59:18
And how would you? Which, I mean, you literally say now some command. So, Like how would you would you also demonstrate that to the tool or?

[AB] 18:59:30
Would you select something and then for example, use the chat to say this what I just selected Do this with it.

[AB] 18:59:41
Or would you expect? Okay, go ahead.

[P11] 18:59:41
Maybe I was thinking of like, like. Like you know when you when you are like Doing a screenshot on Mac that you face like command shift for or something and it knows that like you're going to use your mouse to select the region and then make a picture from there.

[AB] 18:59:56
Yeah, yeah.

[P11] 18:59:57
Like something that you could click or either like with a command or a click or a button. That it says like create.

[AB] 19:00:02
Yeah.

[P11] 19:00:04
Detail view and then you can select if you want to to use just a subsection and that would open like an extra view that then you can like Okay, actually to this detail, I want to add this track with like the gene notation or you know.

[AB] 19:00:20
Yeah.

[P11] 19:00:21
Then it just. Yeah, creates an additional. Yeah, maybe some visualization by demonstration to create a new view of the region of interest.

[AB] 19:00:24
Yeah.

[AB] 19:00:29
Yeah. Yeah.

[P11] 19:00:30
And then. Some sort of like self-construction to toggle in and out.

[P11] 19:00:36
Different like tracks for example because maybe some tracks are not relevant at that at that zoom version but some are some new ones are So I would like to add more tracks and remove some others of that.

[AB] 19:00:47
Yeah.

[P11] 19:00:50
Detail view.

[AB] 19:00:52
Yeah. Okay, that's

[AB] 19:00:57
That's very interesting combination. Yeah, okay.

[P11] 19:00:58
Yeah. That's right.

[AB] 19:01:02
Yeah, no, it's like you're very verbal about which is very good like, yeah Okay, maybe in view of time, go to the next.

[P11] 19:01:06
Okay. Okay. Okay. Hey, that.

[AB] 19:01:12
Yeah.

[P11] 19:01:16
Okay.

[P11] 19:01:18
Okay.

[P11] 19:01:23
I see. Hmm.

[P11] 19:01:29
I think.

[P11] 19:01:34
So when I think of like the vertically versus like horizontally or like.

[P11] 19:01:41
I think I think I'm quickly jump to visualization by demonstration. That I could like actually.

[P11] 19:01:51
Like use my mouse to move them over. And, like maybe like drag, drag them and they would like stick.

[P11] 19:01:59
Aligned to the position like I just let it go in the position that I approximately wanted and I would just kind of align them naturally.

[AB] 19:02:08
Yeah.

[P11] 19:02:11
I think that would be a very intuitive. Way to do it. That or the shelf construction where I could just say like actually for this box and I can just toggle.

[P11] 19:02:21
All of the specific like I have like a little subsection per box. And then I I could like you know, almost like when you make a table in Word or something that you kind of say like okay give me a like.

[AB] 19:02:23
Yeah.

[P11] 19:02:38
3 by 3 thing and then I can in each Hi, in each little square I can toggle.

[AB] 19:02:39
Yes.

[P11] 19:02:43
What data I want there. Yeah, because like I think if If I have already like boxes that have predefined things and I just want to change the arrangement of the boxes.

[AB] 19:02:44
This has to go here. Yeah. Yeah.

[P11] 19:02:55
I think I would go, I am, the session by demonstration, just like, okay, move them.

[P11] 19:02:59
But if I want to actually change like the contents of the boxes. I think something like self-construction would be.

[AB] 19:03:02
Yeah. Yeah.

[P11] 19:03:04
Like easier because like dragging the specific data sets if they're overlapping they would it would be annoying to separate them because you might be clicking the wrong thing.

[P11] 19:03:12
Like if it's a bit more dense. I think in this case, I don't know, it's sort of thing that I would think.

[AB] 19:03:12
Yeah, yeah. Yeah.

[P11] 19:03:22
Chop input would be a bit annoying.

[P11] 19:03:28
Again, because of the same nature of like, like when exploring it being able to. Click through it and like Like I think, I don't know, chat input just, I feel I'm limited to the things I already thought to do.

[P11] 19:03:42
Which in some cases it's good because you want to very quickly. Tell us what you already think you want.

[AB] 19:03:42
Yep.

[P11] 19:03:49
Whereas like if I don't know exactly what I want and I'm exploring it. I think I prefer to not having to verbalize it.

[AB] 19:03:57
Yeah.

[P11] 19:03:58
And. And, yeah, I think the other ones. I know I've not said anything about it.

[P11] 19:04:08
This allization upload.

[P11] 19:04:12
But I think. I don't know, I maybe, maybe it's just my bias that I don't.

[P11] 19:04:17
Tend to do the same things to

[P11] 19:04:21
I don't know. I think I'm just having trouble. Thinking how that would translate efficiently.

[AB] 19:04:22
Hmm.

[AB] 19:04:28
Yeah. Yeah.

[P11] 19:04:29
Okay. But, and I think, yeah, I'm.

[AB] 19:04:32
Yeah.

[AB] 19:04:36
Okay, yeah, I think that's highly dependent also on the task and certainly for Good desks that will not me probably not be efficient, but yeah.

[P11] 19:04:47
Yeah.

[AB] 19:04:49
Yeah, okay.

[P11] 19:04:52
Next. Custom gene outdation.

[AB] 19:04:53
Yeah.

[P11] 19:05:00
Okay, so, I, you know, a, and attitude, use, okay. So for like, So here I would like want to add like a JF, for example, right? To go with this.

[AB] 19:05:14
Yeah, for example, yeah.

[P11] 19:05:16
Is that what is this current? Okay. So in this case, I think because it's something that I think you would have had to compute in a external.

[P11] 19:05:25
Manner? Just being able to Yeah, just that like add a track and upload that file would be

[AB] 19:05:27
Hmm.

[P11] 19:05:40
The way I would go about it.

[P11] 19:05:46
So.

[P11] 19:05:50
Yeah, maybe something. Yeah, again. Sorry if I'm working another bit like self construction where I could just stay like okay.

[P11] 19:06:01
We have an extra track what file is loaded into this track. And I think having that sort of.

[P11] 19:06:20
Like kind of the taller options that self-construction gives you would be good because.

[P11] 19:06:22
Sometimes there's like things that you don't really, you know, how all the GFFs have this, the source Sometimes if it's just automatically loaded, it has like a like a little arrow that is past the whole genome and you're like, no, I want to see only the CDS or, you know, or only the.

[AB] 19:06:26
Yeah.

[P11] 19:06:34
So being able to to select with which features to visualize it's important. And I don't know, I think shelf construction gives you that.

[AB] 19:06:37
Yeah. Yeah.

[P11] 19:06:40
It's fine tuning.

[P11] 19:06:53
Ability. Or of course code input, right? That, I think, oh yeah, code is like the ultimate way to customize things.

[AB] 19:06:54
Yeah.

[P11] 19:06:55
But like if you but if you It's not necessarily like. They you see us unless you have already like a

[AB] 19:06:55
Yeah.

[P11] 19:07:07
Template and then you're just changing.

[AB] 19:07:12
Yeah. Okay, yeah, yeah But then we have like some some ratings and then we're done.

[P11] 19:07:12
Okay.

[P11] 19:07:13
Okay.

[AB] 19:07:14
Yeah Sorry that we go a bit over time. If you need to go then.

[P11] 19:07:14
Okay, so I click here.

[P11] 19:07:18
Oh, that's okay. Yeah, that's okay.

[P11] 19:07:29
Think

[P11] 19:07:34
Let me just check something quick. I think I think I'm good. I have to give meeting, but I think I have.

[AB] 19:07:34
Okay, yeah, I myself also need to go quickly so we can just do this in 5 minutes or something and then.

[P11] 19:07:35
11, right?

[P11] 19:07:35
Oh no, I, I should say. Don't worry. Okay, I'll try to book T.

[AB] 19:07:38
Yeah.

[P11] 19:07:38
Yeah, or do you need to I can also do it on my But, okay.

[AB] 19:07:44
Oh yeah.

[P11] 19:07:54
If you want, like we could also end it and I can just finish it.

[AB] 19:07:54
Yeah, maybe if you're okay with it. Yeah, maybe that will be or if you just you can maybe fill this in now and I have like 2 questions just if you could answer that true.

[P11] 19:07:55
Yeah, absolutely.

[AB] 19:08:02
Or something.

[AB] 19:08:09
I don't know if they, but.

[AB] 19:08:10
Yeah, yeah. Okay. But we can still quickly fill this in, then we could just also see a bit.

[SL] 19:08:10
I think, yeah, that sounds good to me. Yeah, given the time.

[P11] 19:08:11
Okay, yeah.

[P11] 19:08:15
Okay. Okay.

[AB] 19:08:17
Yeah.

[P11] 19:08:25
Basement here because Excel, shelf construction, right? This one else.

[P11] 19:08:25
I think it was.

[P11] 19:08:32
Okay
