# Supplementary material for: Understanding Visualization Authoring Techniques for Genomics Data in the Context of Personas and Tasks
Source: IEEE Trans Vis Comput Graph. Author manuscript; Available in PMC 2025 Mar 4. (PMC11875953; doi:10.1109/TVCG.2024.3456298)
Supplement: tvcg-3456298-mm [file NIHMS2039885-supplement-tvcg-3456298-mm.zip › tvcg-3456298-mm/transcripts/P12.txt]

[AB] 17:14:24
In this first part, I'll briefly say 2 things. So you'll see states modalities and will always be in the same format of I see you, like short textual description and then you'll see a video of a tool that already has this.

[AB] 17:14:41
Not necessarily a visualization tool and then you can try it out yourself with our yeah i don't know slightly interactive light deck And the idea is that you just go through it and we might ask you some.

[AB] 17:14:56
And a very last thing, it's important that you remember the names of the sex modalities.

[P12] 17:14:58
Awesome.

[AB] 17:15:05
They will be in the capitals. I'll clarify when we are there because we will make you do a little test after this training.

[AB] 17:15:16
Yeah.

[P12] 17:15:17
Cool. Okay.

[AB] 17:15:19
Yeah, okay. Whenever you're ready, you can press. Yeah. So this one is template selection, it's always the capital letters that is the name.

[AB] 17:15:29
Yeah.

[AB] 17:15:44
Oh, I think. Can you try to press, capital C again on your computer?

[AB] 17:15:52
Yeah, that is better.

[P12] 17:15:57
There was a capital. Z.

[AB] 17:16:01
Yeah, but, and now it looks good. Yeah.

[P12] 17:16:04
Yeah. There you go. Okay.

[AB] 17:16:09
Yeah.

[P12] 17:16:44
Okay.

[AB] 17:16:44
Thank you first have to click the the mark type so in the radio buttons. Yeah and now you can drag that thing.

[P12] 17:16:49
Whatever.

[AB] 17:16:52
Yeah. So yeah, this is the only thing that works here, but you could. Imagine you can do that for other data fields as well, mapping them to other encodings.

[P12] 17:17:06
Hmm.

[AB] 17:17:17
Yeah, this one might deserve some extra explanation because it's a bit more, yeah, not common at all.

[AB] 17:17:26
So in the first video you see this visualization by demonstration using a mouse interaction. And in that particular tool, a person is stacking the, like, the individual marks of a scatter plots.

[AB] 17:17:45
Do say that they wanna change it into a bar chart. And then after some stacking, I think 4 or something respect this particular system, yeah, then the recommendation engine basically fix it up and you see.

[AB] 17:18:00
Underneath some sort of gallery with things that it, might that the user might want.

[AB] 17:18:10
And yeah, that's by demonstration because the user is really driving these graphical elements on the screen.

[AB] 17:18:16
And the second video is using a pen interaction and might be a little bit harder to see but Someone is drawing an A on this the second column, the header to say that they want to take the average of that.

[AB] 17:18:33
Column and then the visualization also updates taking the average of that column. Yeah. But it's not necessarily for changing the type or for transforming the data but These are just examples where it's used.

[P12] 17:18:50
Yes.

[P12] 17:19:13
So I selected the Thank you.

[AB] 17:19:15
Yeah. And now you can, yeah, it's a bit finicky, but you can drag the red pen thing down.

[AB] 17:19:22
And then, yeah, and now release and then. It at least smooth this arrow to something so this, I don't know, we hear kind of fake that if you would draw like a little or like very quickly draw something and at least some sort of system.

[AB] 17:19:39
Smooth this for you making it break arrow with something that you can maybe use for an annotation.

[AB] 17:19:46
Yeah.

[AB] 17:19:49
The other one doesn't work.

[P12] 17:19:51
Okay.

[P12] 17:19:59
Conversation.

[P12] 17:20:13
Okay.

[AB] 17:20:21
Yeah, we gave you ready an example. From that then if you would enjoy it like yeah the same thing happens as in the video

[AB] 17:20:53
Yeah, you're nothing works, but you could imagine that. Is just the same as a Jupiter Nobook where the cell is interactive and you would be able to interactively update this visualization.

[AB] 17:21:44
Okay, that was it. So if you now click that Google forms link. I have to click something again.

[AB] 17:21:52
Yeah. Security thing of Sigma. They will, this will take you to the pet.

[AB] 17:22:01
Oh, could you? Yes, say you're this 12. Yeah.

[P12] 17:22:19
No.

[P12] 17:22:44
I did not memorize them.

[AB] 17:22:46
Hmm, it's okay. You can. Ask us if you're unclear.

[AB] 17:22:56
I think until now it looks good.

[P12] 17:22:59
Okay.

[P12] 17:23:07
I think this is shelf configuration.

[P12] 17:23:20
No.

[P12] 17:23:34
Hmm.

[P12] 17:23:39
I mean, this is the only one I haven't packed.

[P12] 17:25:22
So these are both by demonstration when you draw. Yeah.

[AB] 17:25:27
Yeah, yeah, that's correct.

[AB] 17:25:30
Okay, I think everything. Well, at least would be also as I would fill it in.

[AB] 17:25:38
It didn't except for the seventh question. I think if you yeah, just submit a new response without actually submitting.

[P12] 17:25:44
Yeah.

[AB] 17:25:44
You can see the question. That one, you select the template, but it's actually the shell.

[P12] 17:25:49
That's not

[AB] 17:25:54
Yeah. Because you're dragging these You're specifying it a bit on a lower level by, yeah, this dragging interaction.

[AB] 17:26:03
And does that make sense?

[P12] 17:26:04
Oh, I see. Yeah.

[AB] 17:26:07
It's a bit tricky because it's also Excel, but yeah.

[P12] 17:26:11
Okay. Cool.

[AB] 17:26:15
Okay, then. You don't have any questions now we can head to the The main parts of the training.

[P12] 17:26:27
So back.

[AB] 17:26:28
Do you happen? Yeah, no, we share another link.

[AB] 17:26:35
Let me find it or. I don't know.

[P12] 17:26:41
Hmm.

[AB] 17:26:41
Are you sharing?

[AB] 17:26:46
Yeah, thanks. Yeah. So if you click again on the new link in Zoom and share your screen.

[SL] 17:26:47
Oh sorry, yeah I just shared.

[AB] 17:27:01
Yes, that looks good. Okay, so here we have another remaining time of this hour to yeah go through 8 of these probes and the most important thing that you should remember is Yeah, well, you, you will see.

[AB] 17:27:18
8 different kind of tasks. And you also get to see again the 6 modalities that you just learned about.

[AB] 17:27:28
And you should envision that all these modalities work in some sort of futuristic tool.

[AB] 17:27:36
But in this slide that they don't actually work they just merely there to for us to have a Yeah, to think about them in the context of.

[AB] 17:27:45
The task and you are asked to Well, just try to complete the task. And think out louds like tell us how you would go about it.

[AB] 17:27:56
That's the most important. Yeah. And you can also deviate from the example tasks. And also if immodality is not listed but you would actually think of something else you that's also encouraged.

[P12] 17:27:59
Yes.

[AB] 17:28:12
Yeah. You think about other things? Yeah. Yeah, you're some more explanation.

[P12] 17:28:13
Okay.

[P12] 17:28:22
Yes, yes.

[AB] 17:28:59
Okay. Yeah.

[P12] 17:29:02
The main

[AB] 17:29:05
Yeah, you can, so the task is in the left corner.

[AB] 17:29:14
Oh, could you? Yeah. And yeah, this looks good. And then there are 2 example tasks.

[AB] 17:29:23
You don't have to do them both. You can just pick one that's most familiar for you.

[P12] 17:29:28
Okay, that's gonna be.

[P12] 17:29:33
I guess they're both fine. I'm gonna pick this first one.

[AB] 17:29:36
Okay.

[AB] 17:29:45
And yeah, also to clarify the kind of window on the right side with the table and style of visualization that would be something that you already see.

[AB] 17:29:55
In your tool so you could use it.

[P12] 17:29:59
Okay.

[P12] 17:30:04
And

[P12] 17:30:12
So.

[P12] 17:30:17
I don't know what this column is.

[P12] 17:30:21
I'm assuming this is

[P12] 17:30:25
This.

[AB] 17:30:33
I think it's some sort of number for the read actually, but I'm also also not sure.

[P12] 17:30:40
Okay.

[AB] 17:30:41
Yeah.

[P12] 17:30:43
Well.

[P12] 17:30:47
I guess usually I do work with BASQUEUE, files, not BAM files.

[P12] 17:30:55
But these are

[P12] 17:31:01
Are these cigar strings or quality scores?

[SL] 17:31:06
I think that is the SIGLOR score. And I think you can consider the third or last.

[SL] 17:31:12
Column is our quality score.

[AB] 17:31:16
Yeah.

[P12] 17:31:16
Oh, okay. Okay, well. This task would be easy if our filtering this. The easiest way would be like a chat input and just say filter by.

[SL] 17:31:17
Yeah.

[AB] 17:31:24
Okay.

[P12] 17:31:33
Filter quality score by greater than. 30.

[AB] 17:31:45
Why would you pick chat and not something else?

[P12] 17:31:51
Well, it's the the second option would be code if I just wanted to see the results as easily as possible.

[P12] 17:32:06
And not worry too much about exact reproducing. Then I would pick the chat just because I can just quickly type a sentence.

[AB] 17:32:18
Yeah.

[P12] 17:32:23
Yeah, then I don't know how to do this.

[AB] 17:32:27
Okay.

[P12] 17:32:28
Calculate the coverage.

[AB] 17:32:35
Honestly, I don't know, I think. We merely put it there as like an illustrated example.

[P12] 17:32:43
Okay. I guess, yeah, I don't know. Maybe I would have to Google the cigar strings and Remember how That is done.

[P12] 17:32:57
Then I would probably choose code input. Because be more explicit. Yes.

[AB] 17:33:00
Yeah.

[AB] 17:33:05
Okay.

[AB] 17:33:10
Okay. One thing I wants to add is that you can also imagine that, the modalities work.

[P12] 17:33:11
Okay.

[AB] 17:33:21
Kind of seamlessly with each other. So if you would do something in one. You would be able to.

[AB] 17:33:27
Pick up from another. Yeah. Yeah. So even if you put it in the chat somehow it would also reproduce somewhere that you did that so would yeah Just as a Thank you.

[P12] 17:33:27
Interact with. Okay, that's cool. Yeah, is then.

[P12] 17:33:42
Let's see. Yeah.

[P12] 17:33:45
Yeah. Cause like if you wanted to Use like the pen or something. And then.

[P12] 17:34:00
Yes.

[P12] 17:34:06
And then just Circle something. Maybe select by that. Or And then and then yeah, circle and then type select by.

[AB] 17:34:12
Hmm.

[P12] 17:34:21
Circle. Filter to that. Or something.

[AB] 17:34:24
Hmm. Yeah.

[AB] 17:34:35
That's interesting.

[AB] 17:34:40
I think we can move to the. Next, unless you have anything any other thoughts on this.

[P12] 17:34:46
No.

[P12] 17:34:51
Okay.

[P12] 17:35:01
This is more similar to something I would do. Our chart the coverage scores.

[P12] 17:35:09
And.

[P12] 17:35:18
For that.

[P12] 17:35:22
I mean, again, a chat input to just say. Bar chart of the coverage scores would be the easiest way.

[P12] 17:35:37
The only other thing I could think of. Would be maybe I have some other plots I want it to look like.

[P12] 17:35:46
And then I would do. An example, visualization, upload to like to match that exactly.

[P12] 17:35:58
And then

[P12] 17:36:03
Shelf construction. Could maybe be the next easiest way.

[AB] 17:36:16
Can you clarify that's why you think? Chats. The easiest or your preferred.

[AB] 17:36:23
Overshell, for example.

[P12] 17:36:30
Well, assuming it does. Work like I could just copy paste this sentence. And get the exact results.

[P12] 17:36:44
If I were doing shelf construction, I'd have to think about.

[P12] 17:36:50
How

[P12] 17:36:53
To. You know. What my x-axis is, but my y-axis is. I mean the why access would be coverage score.

[AB] 17:37:02
Yeah.

[P12] 17:37:06
I'm assuming it's like by position. No, because it's not alive.

[P12] 17:37:15
Yeah, I don't know. I would have to think about this. I'd have to think about it.

[P12] 17:37:20
Much more and understand.

[P12] 17:37:28
What's going on in the And maybe convert the cigar strings. To something.

[AB] 17:37:41
Yeah. Okay.

[P12] 17:37:50
Yep, what's a, what is a big, the file?

[AB] 17:37:56
That is typically a file. That is used if you have multiple samples, also some metric that is measured over multiple samples.

[AB] 17:38:08
It's all contained in one file. I don't know if I see it very clearly now, cause I also don't work with this data, but.

[AB] 17:38:18
Another way that they Oh yeah, sorry, yeah.

[SL] 17:38:18
Yeah, I That's right. Yeah, like, Yeah, and I used to, the big file, not only was the chipsik data set.

[SL] 17:38:29
So it is just kind of a qualitative value across that.

[AB] 17:38:30
Yeah.

[AB] 17:38:34
Yeah.

[P12] 17:38:43
So pretty similar to this task just on a different scale. There's just multiple samples.

[AB] 17:38:50
Yeah. And. Yeah, but it's still also like some. Yeah, metric.

[P12] 17:38:51
It seems.

[P12] 17:39:00
Yeah. Okay, I'm ready for the next one.

[AB] 17:39:05
Yep.

[P12] 17:39:14
This would be this first one is definitely. Shelf construction. Because

[P12] 17:39:25
If this color thing is a dropdown or you can just give it. Rgb or hex code.

[P12] 17:39:34
Values or like. Just a word. Then.

[P12] 17:39:43
I know that. It I'm explicitly telling it. Something And if it's easier to explicitly say something I would pick that over that overtelling it through chat.

[P12] 17:40:05
Just because.

[AB] 17:40:05
Just so you mean you can explicitly. Put it as an option in the GUI. Is that what you mean?

[P12] 17:40:14
Yeah, so if something is an easier option to explicitly choose in the GUI, then I would pick that over using Chat or like.

[AB] 17:40:20
Yeah.

[AB] 17:40:29
Hmm.

[P12] 17:40:31
Anything that requires a more abstract. Method of informing the plot.

[AB] 17:40:43
Yeah.

[P12] 17:40:46
Change backs.

[AB] 17:40:49
Why do you prefer that?

[P12] 17:40:54
Well, it just, it seems. If I know that there is a way to modify color.

[P12] 17:41:07
I just know how to change. It simply chat would be First something that I don't immediately No how to do, but I can describe it.

[AB] 17:41:24
Yeah.

[AB] 17:41:28
Okay.

[P12] 17:41:30
Yes. Okay. Code input would be of close second. That's probably.

[AB] 17:41:39
Yep.

[P12] 17:41:39
The same thing. The salt higher. Let's start. Visualization.

[AB] 17:41:54
Yeah, you can pick one for the type and then also one for the layout.

[P12] 17:41:59
Okay.

[P12] 17:42:03
So yeah, again, this is shelf construction. Just because.

[P12] 17:42:13
It's. The least amount of clicking. You just go right here. Go to Mark, select.

[P12] 17:42:23
One of these.

[AB] 17:42:29
Why not templates in that case?

[P12] 17:42:33
Why not?

[AB] 17:42:33
Okay. Sorry, why not the the one next with template selection?

[P12] 17:42:36
Oh, template. Oh,

[P12] 17:42:42
Because

[P12] 17:42:48
This is Just it feels. This is succinctly described here. And. I don't need this.

[P12] 17:43:05
Information. Good, it draws the little plots next to it. That's the only Benefit, I see.

[AB] 17:43:15
Yes.

[P12] 17:43:18
But yeah.

[AB] 17:43:21
Yeah, and potentially you wouldn't have to specify the X and the Y X's like the template kind of handles that.

[AB] 17:43:30
For you.

[P12] 17:43:31
Oh, I thought I already, no, but it's just changing the visualization type.

[AB] 17:43:35
Yeah, yeah, indeed. So for this task. It's already met. Well, yeah.

[P12] 17:43:41
Yeah, because it's because already, yeah.

[AB] 17:43:44
Yeah, okay. Yeah.

[AB] 17:43:51
Sounds very logical.

[P12] 17:43:52
Yeah.

[AB] 17:43:54
And for the layout.

[P12] 17:43:57
For the layout. O change layout.

[P12] 17:44:19
To these. Can I imagine that? The layout is another. Field of selection in shelf construction.

[AB] 17:44:32
Yeah.

[P12] 17:44:34
And yeah, I would use. Chef's construction as well.

[P12] 17:44:41
For the same reasons.

[AB] 17:44:48
Okay. Any thoughts on? Other modalities.

[AB] 17:44:57
Yeah, I mean.

[P12] 17:45:05
I think that If I didn't know where to look and what I was looking for. Then having a chat input would be useful.

[P12] 17:45:18
Maybe even if it just gave me a hint.

[P12] 17:45:24
And.

[P12] 17:45:27
Same thing with visualization.

[P12] 17:45:38
This would just be amazing if it worked.

[P12] 17:45:42
Okay. Okay.

[AB] 17:45:42
How would you imagine it works?

[AB] 17:45:46
How would you use it?

[P12] 17:45:47
I guess. I would draw a circle. And then it would work.

[AB] 17:45:52
Hmm. Yeah.

[P12] 17:46:00
Yeah.

[AB] 17:46:08
Okay.

[P12] 17:46:08
Yeah. The drawing this Hilbert thing would be harder to draw.

[AB] 17:46:15
Yeah. That's true. But imagine that would work, which is still prefer the shelf, like your initial answer.

[P12] 17:46:28
Hmm. I don't know. I think,

[P12] 17:46:35
That with the visualization by demonstration. If I were using the tool a lot and I knew the shortcuts, so to speak.

[P12] 17:46:48
Like how I could draw to make those. Quick changes. Then I probably would pick drawing over.

[P12] 17:47:00
Shelf construction, cause I just look at my plot. And then Draw a quick circle, I'm using a mouse.

[P12] 17:47:08
And if I didn't like how it looks. Draw line. That's back. There was.

[AB] 17:47:11
Yeah.

[P12] 17:47:16
Yeah.

[AB] 17:47:19
I guess you stay shortcut so you mean that it would be more efficient. Then

[P12] 17:47:24
I mean, I mean, sure, because I'm assuming like there'd be some set number of drawings you could make.

[P12] 17:47:31
And you'd have to know what they were in order for some meaning. Cause if I just drew Quigley lines.

[AB] 17:47:35
Yeah. Yeah.

[P12] 17:47:41
Perhaps that would not translate. To anything.

[AB] 17:47:46
Yeah.

[P12] 17:47:47
So for this one, you'd need to have. Some list of like what you can do. What?

[AB] 17:47:56
Hmm.

[AB] 17:48:00
Yeah.

[P12] 17:48:01
And then the other thing is. There's different, a circle could mean. So yeah, it's either like

[P12] 17:48:11
Some set list of drawings that you can make. And then if you want a start call to have multiple meetings.

[P12] 17:48:21
Then maybe you draw a circle and something pops up and you select between it.

[P12] 17:48:31
You change modes. Before you draw and then it knows it's saying reconstruct the graph with this circle.

[AB] 17:48:35
Okay.

[AB] 17:48:41
Yeah.

[P12] 17:48:42
But then, I don't know, maybe you wanna. But a big sphere on there or makeup high chart.

[AB] 17:48:49
Yeah. Yeah.

[AB] 17:48:54
Okay.

[P12] 17:48:54
So.

[P12] 17:49:02
And.

[P12] 17:49:17
R.

[AB] 17:49:20
Region of interest so in this whatever it's from 0 to what is it 400 or something just that region.

[P12] 17:49:22
How are you?

[AB] 17:49:29
Yeah.

[P12] 17:49:33
Okay.

[P12] 17:49:56
I think, chat input. Would be The easiest one. Like average conservation score.

[P12] 17:50:09
Reach. Of interest, 3 65.

[P12] 17:50:26
If, if you wanted to do that by.

[P12] 17:50:31
Drawing. It would be difficult to draw a line straight down through it. It'd be difficult to draw a line just straight down without.

[P12] 17:50:42
Deviating.

[P12] 17:50:47
So, but if I could draw lines straight down, then maybe. You could draw a line straight down.

[P12] 17:50:51
And then tell it to average. That position or maybe it's been

[AB] 17:50:54
Hmm.

[P12] 17:50:57
If these tick marks were interactive. And like through zooming in the tick marks showed up. And you could select it.

[P12] 17:51:07
Then you just draw an A on the

[AB] 17:51:11
Alright. Yeah.

[P12] 17:51:11
Position to get.

[AB] 17:51:15
That's very interesting.

[P12] 17:51:18
Oh, is it actually?

[P12] 17:51:23
The case that this y-axis

[P12] 17:51:27
Is the region of interest or no?

[AB] 17:51:30
No, no, those are just, so it's an alignment and those are the. Yeah like sequences yeah

[P12] 17:51:36
Oh, yes, I see. Okay.

[P12] 17:51:44
Yeah. Yeah, that's a harder one, to.

[P12] 17:51:53
Code input would also be.

[P12] 17:51:57
Good. It would require more knowledge of the. Tool.

[AB] 17:52:03
Yeah.

[AB] 17:52:09
And any combinations.

[AB] 17:52:13
Okay.

[P12] 17:52:15
Yeah, if I could. Select bay.

[P12] 17:52:22
Portion with a pen.

[P12] 17:52:27
And then type. Average.

[AB] 17:52:33
Yeah.

[P12] 17:52:41
Yeah.

[P12] 17:52:55
For this Second one.

[P12] 17:53:05
Yeah, it would be the same thing.

[AB] 17:53:09
Yeah, it's pretty similar.

[P12] 17:53:14
Okay, next one.

[AB] 17:53:15
Okay. Yeah.

[P12] 17:53:19
The multiple.

[P12] 17:53:48
Also the first thing I would think is like if I just had the other sample file. I could just drag and drop it.

[P12] 17:53:57
Right next to it. Let me just copy that because it knew the files the same. Input format.

[AB] 17:54:05
Yeah.

[P12] 17:54:08
Yeah.

[AB] 17:54:13
Yeah, that sounds good. That sounds very efficient.

[P12] 17:54:16
Yeah.

[AB] 17:54:28
Would it change? So I guess that would be maybe for. Another sample. Or would you think that also works if you just, have another region?

[AB] 17:54:39
Good.

[P12] 17:54:44
Yeah, as long as the file. The input was the same format as Yes. Would be the same.

[AB] 17:54:54
Okay.

[P12] 17:54:55
Bye.

[P12] 17:54:58
Had to do it otherwise.

[P12] 17:55:07
Let me know that chat would be the easiest.

[AB] 17:55:12
Hello.

[P12] 17:55:12
Okay.

[P12] 17:55:16
Well.

[P12] 17:55:22
Yeah, if if chat

[P12] 17:55:42
If I could modify the plot with chat, I would I would start section by section. Sorry, I'd say coverage plot.

[P12] 17:55:52
Oh.

[P12] 17:55:56
And then they would make that and then add. This sequence thing which

[P12] 17:56:05
I don't know, I guess it's.

[AB] 17:56:09
There's just the nucleotides. Yeah.

[P12] 17:56:09
And the colors respond. Yeah. Respond to the. Most common.

[P12] 17:56:17
Nucleotide. At that position. Oh no, this is probably, this is the reference sequence.

[AB] 17:56:20
Yeah.

[SL] 17:56:27
Yes, it did.

[P12] 17:56:29
Yeah. And then.

[P12] 17:56:35
Visualize the alignments.

[P12] 17:56:39
Somehow as well.

[P12] 17:56:47
Yeah.

[AB] 17:56:51
Okay, but that is it still for the cloning task, right?

[P12] 17:56:56
Yes, yeah. As a whole.

[AB] 17:56:57
Yeah. Yeah, okay.

[P12] 17:57:08
Okay, let's see. This is too hard. Both.

[AB] 17:57:12
Hmm.

[AB] 17:57:15
Yeah, I mean. If you never do that, maybe we can also skip over it. But it would be, for example, you add like, yeah.

[AB] 17:57:24
This is only showing a region and now you would. Add in the same window like an overview that can be linked to this region.

[P12] 17:57:34
Oh, okay.

[AB] 17:57:34
Yeah.

[P12] 17:57:41
So like you'll just be.

[P12] 17:57:45
Well, yeah. Like if you. If you had, you know, starve.

[P12] 17:57:52
And chromosome one. Zoom in on this tiny section right here. That's this plot.

[AB] 17:57:58
Yeah.

[P12] 17:58:03
Yeah, I mean.

[P12] 17:58:13
For that I would use. Code input.

[P12] 17:58:24
And then just do it in.

[P12] 17:58:34
But, Python or something. Could be very manual. For the given sections.

[P12] 17:58:47
Have some link. Yeah, that'd be really tough.

[AB] 17:58:53
Hmm, yeah. But would you know how to go down? Would you probably have to look it up?

[P12] 17:58:59
Yeah, I would have to, look it up.

[P12] 17:59:03
But have ideas of how to. Start. But

[AB] 17:59:08
Yes.

[P12] 17:59:19
Okay.

[AB] 17:59:20
Okay.

[P12] 17:59:45
Probably.

[P12] 17:59:53
Chat input or code input.

[P12] 18:00:01
And Ply.

[P12] 18:00:05
In plotly, it's pretty easy to just Move these to be stacked.

[P12] 18:00:15
It's.

[P12] 18:00:18
Yeah. Yeah. So I would pick chat input because. These other ones don't have obvious ways of.

[P12] 18:00:28
Completing the task. Within these options.

[AB] 18:00:39
Yeah. You mean because it's more like. A custom thing to do like you wouldn't expect it as a explicit option.

[P12] 18:00:50
Yeah.

[P12] 18:00:54
Yes, I think like with shelf construction, there's

[P12] 18:00:59
More potential for that existing.

[AB] 18:01:02
Yeah.

[P12] 18:01:08
But yeah, because it's more. Custom. Unless like with visualization by demonstration, you can drag.

[P12] 18:01:17
These thoughts around and they kind of. Move around like how. An image would when you drag it in word.

[AB] 18:01:17
Yeah.

[AB] 18:01:26
Yeah.

[P12] 18:01:28
And then maybe that would.

[P12] 18:01:32
Do that. Oh, but super. To do both of those tasks?

[AB] 18:01:33
Yeah.

[AB] 18:01:39
No, I think, one is good to know.

[P12] 18:01:43
Yeah, okay. Because if it's superimposed that's Another thing entirely.

[AB] 18:01:52
Okay

[P12] 18:01:53
That would be code input.

[AB] 18:01:57
Why is that entirely different for you?

[P12] 18:02:03
It's well, it feels like. You have be very difficult to

[P12] 18:02:10
Instruct the tool to. Superimpose them.

[P12] 18:02:17
I mean, I guess, I mean, if chat worked, then chat would work. But through demonstration or Well, maybe it's shelf, to do it too, but.

[AB] 18:02:29
Yeah.

[P12] 18:02:30
Yes. Get like a radio. Label thing. But the dropdown.

[AB] 18:02:33
Okay.

[P12] 18:02:38
To select between each. That 6

[AB] 18:02:40
Yeah.

[P12] 18:02:43
Okay.

[AB] 18:02:47
It's the last one.

[AB] 18:03:06
So this is a more open, ended thing.

[P12] 18:03:10
Okay. So

[P12] 18:03:22
Yeah, you'd have some.

[P12] 18:03:25
So,'re looking at. Bam file.

[P12] 18:03:32
The BAM files from it.

[P12] 18:03:39
If this is. Oh, already in your tool, then. Just drag and drop it.

[P12] 18:03:49
With

[P12] 18:03:52
Hey, automatically, you know, doing that, assuming these are all the same file types.

[P12] 18:04:02
Yeah, I think that's.

[P12] 18:04:06
That's the best one, cause then you can modify the color and Other things. After if it didn't work out the way.

[P12] 18:04:16
You would imagine.

[AB] 18:04:19
Yeah. And how is you modify that?

[P12] 18:04:27
Well then I'd probably

[P12] 18:04:31
Do Again, some like combination of the tool. Tools like if I could select this plot.

[P12] 18:04:41
With Like the mouse. And then use shelf construction. To modify the color.

[P12] 18:04:54
A lot of times you can just like. Right click and modified text. As you need to. So.

[AB] 18:05:02
Yeah.

[P12] 18:05:04
Your file name might not be. This nice astrocytes.

[P12] 18:05:11
Word. So you just, you know. Get rid of the file extension. Capitalize and Spell check.

[AB] 18:05:19
Yep.

[P12] 18:05:25
Yeah.

[AB] 18:05:27
Alright.

[P12] 18:05:33
Hey, if we're already in code, then it'd be. Simple to. Like if you could have the code available to you.

[P12] 18:05:46
As well. Then

[P12] 18:05:52
It would be. It would be pretty easy for me to look at that code. See kind of like the patterns what's going on like even just Control finds Dopin in Dopin.

[P12] 18:06:05
Nergic neurons. See what. The code is doing in order to like.

[P12] 18:06:13
Put that name in there and then.

[AB] 18:06:18
Yeah.

[P12] 18:06:19
Able to add the last plot at the bottom.

[AB] 18:06:27
Okay.

[P12] 18:06:29
Yeah, that would be really cool. I guess for each of the pots.

[P12] 18:06:34
I mean, it's probably pretty complicated, but. The If you could see the code that does it.

[P12] 18:06:46
Go over in a little sidebar or something. Cause then you could modify it. And then maybe like if you broke it.

[P12] 18:06:56
The program would stop you. You know Do some like test. Okay.

[AB] 18:07:01
Yeah.

[P12] 18:07:08
Not destroy everything.

[P12] 18:07:14
Okay.

[AB] 18:07:15
Okay. Yeah. So you can go to another room to that link. That takes you to, another Google form.

[AB] 18:07:30
Very quick one. Hopefully.

[AB] 18:07:36
Yeah.

[P12] 18:07:39
Oh, this is. Okay. It's crazy.

[P12] 18:07:52
I mean Is this like in terms of using it? Or

[AB] 18:07:59
No, it will be like how familiar were you with this? And like, did you know the existence of these things?

[AB] 18:08:07
Have you? Experience them. The the next question is more on whether you would use it.

[P12] 18:08:09
Okay, then.

[P12] 18:08:15
Okay.

[AB] 18:08:22
I. You stay in.

[P12] 18:08:24
I've never used these 3. To create.

[AB] 18:08:28
Yeah, and shell. Shelf you have like you have used the blow or something Yeah, okay.

[P12] 18:08:34
Yes.

[P12] 18:08:41
I mean, I've never used these, so I'll just put it all the way.

[AB] 18:08:44
Yeah. Yeah, and this is more on like, I would like you, would use it now that.

[P12] 18:08:52
Oh, I see. And this is all within the same tool.

[AB] 18:08:53
Just learned about it.

[AB] 18:08:58
Yeah, I think so like you could imagine. It being in one tool and being.

[AB] 18:09:06
Yeah, being able to pick up where you left off with one thing.

[P12] 18:09:17
This is a cool one. So I don't want I don't think I would use it that much.

[AB] 18:09:20
Okay.

[AB] 18:09:23
Hmm.

[P12] 18:09:23
But.

[P12] 18:09:31
I'll do.

[P12] 18:09:37
Yeah. And this is only neutral because Fifth shelf construction exists. Hey, Yeah.

[AB] 18:09:39
Okay.

[AB] 18:09:45
Yeah.

[AB] 18:09:49
Yeah.

[AB] 18:09:52
Yeah. You say you wouldn't use. Example but it is you see kind of value of it.

[P12] 18:10:01
Yeah, definitely for I mean, I'm usually the example upload, like people give me the example and then I the visualization.

[AB] 18:10:03
Hmm.

[AB] 18:10:13
Okay.

[P12] 18:10:15
Just gave it. To the tool. That'd be cool. Yeah.

[AB] 18:10:18
Yeah. Yeah. So you mean you typically handle requests from someone if they say, Make it look like this or that what you mean?

[P12] 18:10:33
Yes, yeah. And then that sometimes is drawings.

[AB] 18:10:34
Yeah. Hmm.

[AB] 18:10:41
Yeah.

[P12] 18:10:41
Or sometimes it's just They'll tell me it and then I have to. Write it down and try not to lose any of their ideas that they have.

[AB] 18:10:50
Yeah.

[P12] 18:10:53
In the translation.

[AB] 18:10:56
Okay. Okay. Well, then I know we're already over time, so I don't wanna like.

[AB] 18:11:05
Stretch it too much but I would have One. Kind of general follow up. Question and that is.

[AB] 18:11:17
Whether any modality really surprised you. Positively or negatively just anything that stood out.

[P12] 18:11:21
Yeah.

[P12] 18:11:27
Yeah, the.

[P12] 18:11:30
Yeah, I forgot what's clumped.

[P12] 18:11:34
Visualization by demonstration.

[AB] 18:11:35
Hmm.

[P12] 18:11:40
Yeah. I'm just so like when I through this I'm just thinking like how difficult or is it to Implement.

[AB] 18:11:42
Yeah.

[P12] 18:11:50
This is. It seems like. Very difficult to implement. For the

[P12] 18:12:01
Like quantity of things you might want to do with it.

[P12] 18:12:06
So.

[AB] 18:12:11
Yeah.

[P12] 18:12:11
But also very useful for people who are.

[P12] 18:12:18
More like designers, I suppose. And in trying to. Display information. Colorful, colorfully and interestingly.

[AB] 18:12:32
Okay.

[P12] 18:12:32
To be able to like Do something like that could be really. Helpful and then Chat input was also surprising, but I guess it kind of makes sense with.

[P12] 18:12:44
Chat GBT and

[P12] 18:12:47
Things. I'm assuming this is gonna.

[AB] 18:12:49
Yeah.

[P12] 18:12:53
Use something like that maybe.

[AB] 18:12:56
Yeah, yeah, I mean the video that we showed that's actually . That's and interpreter like that so Yeah.

[P12] 18:13:08
Yeah, yeah.

[P12] 18:13:12
Yeah, this would be cool. Especially even just to translate. Words like your your own birds into.

[P12] 18:13:26
What the tool. The tools lingo. You could kind of.

[AB] 18:13:28
Yeah.

[P12] 18:13:35
Translate for yourself, like learn.

[P12] 18:13:39
More conversationally. How to use the tool

[AB] 18:13:43
Okay. Yeah.

[P12] 18:13:46
And that's like an easy. Way to learn for people. And kind of Goods you more steps towards.

[P12] 18:13:58
More complicated things like maybe code input.

[AB] 18:14:03
Yeah.

[AB] 18:14:07
Okay.

[P12] 18:14:08
In this example, visualization upload is also.

[P12] 18:14:15
Surprising. This one seems harder than the other 2.

[AB] 18:14:16
Hmm.

[P12] 18:14:21
Because who knows what that person is going to draw.

[P12] 18:14:25
Or I guess in the video we looked at it was a drawing but Ideally, it's, you know, an actual.

[AB] 18:14:25
Yeah.

[P12] 18:14:33
Plot somebody copied I guess. If it's enough to plot somebody copied then it's

[AB] 18:14:35
Yeah.

[P12] 18:14:40
Probably not as difficult.

[AB] 18:14:43
Yeah, yeah, depends what kind of details someone expects to be taken over, I guess. Like, yeah.

[P12] 18:14:52
Yep.

[AB] 18:14:53
Yeah. Okay. Then I think, yeah, I will make it one to make it very long because that's a little bit unfair to you.

[AB] 18:15:08
Do you have any questions? For us before we ended.

[P12] 18:15:15
Nope, I guess. .

[P12] 18:15:21
So I would like to know eventually what this tool is. If. Just to see it.

[AB] 18:15:26
Yeah. Oh, that reminds me, I still have to do that. There's on my to do list.

[AB] 18:15:33
You also, I think last time you asked this weather. We could also send, I think we were also talking about some tools and I was gonna still send you the links for that.

[AB] 18:15:43
So. I'll do that. After I'm done with this analysis, but also, Yeah, for sure.

[AB] 18:15:51
Well, this research will first. End up in more of a like a qualitative study that discusses the benefits and like.

[AB] 18:16:03
Maybe downsides of having Such a tool, but in the lab, yeah, say he is very actively also working on that.

[AB] 18:16:13
Something that like a tool like this basically and will definitely keep you up to date on the on that one if you're interested.

[P12] 18:16:20
Yeah, on both of the things.

[AB] 18:16:22
Yeah.

[AB] 18:16:24
Yeah, yeah, yeah, for sure. Yeah, so if there's a pre print or when there is a preprint, then I'll share that.

[P12] 18:16:25
The qualitative.

[AB] 18:16:34
Yeah. You can see a little bit how your answers translate to what other people said. Yeah.

[P12] 18:16:37
Yeah.

[P12] 18:16:41
That's fun.

[AB] 18:16:43
Yeah. Yeah. Okay, well. Then I'd like to thank you a lot for your time.

[AB] 18:16:50
Again, and, I will share like the Yes, start as compensation again to your the same email.

[AB] 18:17:00
Yeah. And, for the rest I wish you were good rest of the day are you completely recovered from You had COVID, right?

[P12] 18:17:00
Yes.

[P12] 18:17:09
From COVID? Yeah, I think so. Yeah. I didn't go into the office today because my cars in the chat, but I think I'm pretty much better.

[AB] 18:17:11
Yeah.

[AB] 18:17:13
Okay.

[AB] 18:17:19
Oh, that's good to hear. Yeah. Yeah. Okay.

[P12] 18:17:22
Yes. Okay.

[AB] 18:17:27
Yeah. Maybe, talk to you another time and, in any case, I'll, notify you about that.

[AB] 18:17:35
Of things. Yeah. Okay, bye bye.

[P12] 18:17:37
Thanks. Bye, Sally.

[SL] 18:17:40
Thank you. Bye bye.

[AB] 18:17:50
Let me
