# Supplementary material for: Understanding Visualization Authoring Techniques for Genomics Data in the Context of Personas and Tasks
Source: IEEE Trans Vis Comput Graph. Author manuscript; Available in PMC 2025 Mar 4. (PMC11875953; doi:10.1109/TVCG.2024.3456298)
Supplement: tvcg-3456298-mm [file NIHMS2039885-supplement-tvcg-3456298-mm.zip › tvcg-3456298-mm/transcripts/P13.txt]

[AB] 22:07:50
Okay, good. Yeah, so here I have few explanations before we start. So, in short, you will now see 6 modalities.

[AB] 22:08:02
Every time in the same 4 months. So if it starts with a textual kind of definition, very short.

[AB] 22:08:09
Then a video of a tool that already has this, not necessarily a visualization software or tool, but can also be general, yeah, any software.

[AB] 22:08:21
And then after seeing having seen a video, you can, try it out yourself in. So some sort of a prototype that you'll then see.

[P13] 22:08:32
Okay.

[AB] 22:08:32
But nothing not everything will be functional and it's merely just to make sure you really understand the core idea of the of the modality.

[P13] 22:08:39
Yeah. So start. Okay.

[AB] 22:08:41
Yeah. And then if you're ready, yeah. You can start.

[AB] 22:09:06
Oh yeah, and here it's also important to remember really the name. So in this case, this modality is called template selection.

[P13] 22:09:14
Oh, okay. So this.

[AB] 22:09:14
That is that is important. Yeah, yeah, always the top, capitalized. Yeah.

[P13] 22:09:20
Okay.

[SL] 22:09:23
That's just to add, is that like at the end of the training session, there will be other tests.

[SL] 22:09:32
So that We want to, make sure that you learn. I remember the main convention.

[SL] 22:09:40
Back to you. Are people moving to the next? Section. So just to yeah, in terms of.

[P13] 22:09:50
Yeah, okay, got it.

[SL] 22:10:08
Yeah, I can also like explain this because some people Absolutely. So like there's a Hey.

[SL] 22:10:23
Listed on the

[SL] 22:10:27
And then

[P13] 22:10:27
Sorry, I didn't quite watch what you're saying. The, what tool?

[SL] 22:10:31
Oh yeah. Yeah, in this tool, it is the table. And you can see the list of data pills.

[SL] 22:10:39
On the laptop channel and then you are the user is dragging and dropping data built a certain These are all properties.

[SL] 22:10:50
Here it is a column, So you are kind of mapping data field to X and Y X's in the barge heads.

[P13] 22:10:57
I see. And it'll automatically generate the appropriate. Bigger.

[SL] 22:11:02
Okay. Yeah, right. So for example, like here, people like selected from smart side to automatic.

[P13] 22:11:06
Okay. Huh. Oh, sorry.

[P13] 22:11:12
Huh. Huh. Okay.

[SL] 22:11:12
So based on the type of the data that you are doing. It is just using the bar. And then you can change the mark type as well to, like, you can type.

[P13] 22:11:19
Got it.

[P13] 22:11:27
I see.

[AB] 22:11:30
Oh yeah, I hear you. Yeah.

[P13] 22:11:39
Choose no. One

[P13] 22:11:57
Oh, no, it's not.

[AB] 22:11:59
Yeah. Yeah, there's not but yeah, so It could also be another field and why. Yeah, I disabled all of them, but Yeah.

[P13] 22:12:04
Okay.

[AB] 22:12:21
Yeah, this one also probably. Need some more explanation. So this modality is called visualization by demonstration.

[P13] 22:12:26
Hmm.

[AB] 22:12:30
And it basically means that you as a user can demonstrate something that you'd like. To happen based on adding or editing or removing some graphical elements already of what is visualized.

[AB] 22:12:48
So, and you can do that either with a mouse, with your mouse, or with a pen interaction.

[P13] 22:12:54
What else?

[AB] 22:12:55
Then the first video. Ben would be, for example, an illustrator, you have this pen tool as well or in PowerPoint, you can even like draw something.

[P13] 22:13:02
Oh, I see.

[AB] 22:13:05
Yeah, so it doesn't it can be that you for example have a doesn't necessarily have to be can also still be.

[AB] 22:13:13
Actually your mouse but then on the screen it's a pen. But in the mouse interaction, you see an example of a tool where someone is dragging and dropping the sorry, dragging and stacking the.

[AB] 22:13:30
Some points of the scatterplots, stacking them vertically. And then the system at some point recognizes that this user wants to change the plots to a bar plot.

[AB] 22:13:43
And there you see in the bottom from suggestions by their there's kind of a recommendation engine in the back end and yeah these are would be some options that it then gives to the user.

[P13] 22:13:49
Yeah.

[P13] 22:13:53
Yeah.

[AB] 22:13:53
Based on this intent. And do the right to see pen interaction. Yeah, you can make it a bit bigger.

[AB] 22:14:02
Where someone is. Doing some data transformation actually. So you see that an A is drawn on this second column, the header of the second column.

[P13] 22:14:13
Yeah

[AB] 22:14:14
And then the is calculating the average of that column and then also the bar chart is updated. Yeah.

[P13] 22:14:19
Okay.

[AB] 22:14:24
So those are just 2 examples. It doesn't necessarily have to be around changing the type or the transformation but could be how you can interact.

[AB] 22:14:34
Yeah.

[AB] 22:14:39
Yeah.

[P13] 22:14:42
Right.

[AB] 22:14:44
Yeah, so you click. And then. This is a little bit finicky how it's implemented, but now if you drag, yeah, if you drag that down, yeah.

[AB] 22:14:55
Now release, it is as if you could imagine that you quickly draw an arrow and then at least some sort of system smooths this arrow.

[AB] 22:15:05
And you can use it as a I notation or something or I don't know what but that would be likely.

[AB] 22:15:12
Yeah. But this would be like also a simple case of visualization by demonstration because you just add a graphical element.

[AB] 22:15:21
Really like this. Yeah.

[P13] 22:15:21
Yeah. Hmm.

[P13] 22:15:31
Okay.

[P13] 22:15:42
Oh, this is real powerful, the chat input.

[AB] 22:15:47
Yeah.

[AB] 22:15:54
Yeah, you're also kind of baked the prompt, but yeah, you could imagine. That you can use any natural language there.

[P13] 22:16:00
Hmm.

[P13] 22:16:03
Yeah.

[AB] 22:16:21
Yeah, here you can do anything. But you can imagine some interactive cell that you can hide and show and just edit and then visualization also updates.

[P13] 22:16:33
Yeah. This is called code input.

[AB] 22:16:37
Yeah.

[AB] 22:16:47
Yeah, and here the big difference between what you already seen is that something is really uploaded to the system.

[P13] 22:16:49
Okay.

[AB] 22:16:54
In this case, a sketch hand drawn sketch. But could also be you can also imagine that you just upload and.

[AB] 22:17:03
Yeah, existing export of some figure. Or even code code block and then the some tool yeah and Dorpherd's death.

[P13] 22:17:06
Yeah.

[P13] 22:17:14
Let's see.

[AB] 22:17:22
Yes, sir.

[AB] 22:17:26
And that's called example upload. Okay. Then you can click on that link. And again, yeah, it's a bit stupid.

[AB] 22:17:38
And then it will take you to the the test that we've been talking about. Yeah.

[P13] 22:17:45
Okay.

[SL] 22:18:02
Yeah, it's a to date that, please, select, as much as possible and also Yes, something is unclear.

[SL] 22:18:15
There is a question. Just. Hello, so that depends. See what is happening.

[P13] 22:20:12
And then they just submit.

[AB] 22:20:17
Yes. Okay, nice. As far as I could see.

[AB] 22:20:24
Everything good but maybe I was wrong. I did you see anything.

[SL] 22:20:34
I think, yeah, all, business.

[P13] 22:20:37
Oh cool.

[AB] 22:20:37
Okay, nice. Yeah, that doesn't happen often. Some of them are like, on purpose very, kind of tricky.

[AB] 22:20:48
So. Okay, but, that's very good. Do you, have any questions at this point before we move on to?

[AB] 22:20:56
The second part.

[P13] 22:20:58
Hmm, not us questions per se. I really like the example upload and the chat input that's gonna I can see it's gonna be preferred by a lot of biologists.

[AB] 22:21:06
Hmm.

[AB] 22:21:11
Okay. Can you, would you have some explanation why already? Like, what is your intuition behind that?

[P13] 22:21:20
Yeah, maybe the not the example.

[P13] 22:21:25
Upload but it pus because the example upload needs to come with the data but biologist knows how to store data on the computer.

[P13] 22:21:36
So it comes really powerful if they can just use the chat input.

[P13] 22:21:41
For the data they generated.

[AB] 22:21:44
Yeah, yeah.

[P13] 22:21:46
Yeah. But still, the like from a biologist standpoint. They still need to figure out what sort of statistical test they need to use.

[P13] 22:22:00
Cause error bars are important as well. You cannot just have a bar without aerobics on the bar.

[AB] 22:22:06
Yeah. Yeah. Okay. Well, that's maybe.

[P13] 22:22:09
Yeah.

[P13] 22:22:12
Yeah, I don't, personally I don't really like, sorry to blow.

[P13] 22:22:18
I would prefer coding for my end. Yeah.

[AB] 22:22:20
Yeah, yeah.

[P13] 22:22:22
The blow is like,

[P13] 22:22:26
I don't know, it can be tricky if you wanna pivot. A chart or something like that.

[AB] 22:22:33
Hmm.

[P13] 22:22:33
Yeah, it's not very intuitive to use. Yeah, I like shiny apps.

[AB] 22:22:37
Okay. Yes, yeah. That requires some coding. Yeah.

[P13] 22:22:38
But like you need, yeah.

[P13] 22:22:44
Yeah. Yeah.

[AB] 22:22:46
Okay, well that's good to know. Before? Cause now we'll talk in the next part will talk a bit more and in depth about Maybe some tasks that you typically do.

[P13] 22:22:59
Okay.

[AB] 22:23:00
In constructing stuff. So for that, oh yeah, we have one question. Actually, because Hmm, I remember for our previous interview you uploaded also to examples to us.

[AB] 22:23:16
I'm not sure if you remember it yourself, but yeah, I guess it was IGV.

[P13] 22:23:16
Good. Yeah.

[AB] 22:23:21
But my question was, do you ever, Use also tools like the circles plots or do you?

[P13] 22:23:29
Yeah. Yeah, I used a lot of our Just for like, exploration more like because I don't think circus is really informative on its own.

[AB] 22:23:30
Yeah? Would you say you use it quite regularly? Okay.

[AB] 22:23:44
Okay.

[P13] 22:23:44
It's like a beautiful visualization that shows you a large scale. Large scale seeing of what's happening.

[AB] 22:23:47
Hmm

[P13] 22:23:54
Like they don't show you the break points, they don't. Show you how it's been translocated like the directions of the 2.

[AB] 22:24:00
Hmm.

[P13] 22:24:00
2 segments upstream and downstream. Yeah, they just show you. Oh yeah, the 2 chromosome has a rearrangement, but they don't tell you what kind.

[AB] 22:24:05
Yeah.

[AB] 22:24:12
Yeah, yeah, yeah. Okay. Hmm, that's fine. Yeah.

[P13] 22:24:17
But I like circus. It's beautiful.

[AB] 22:24:20
Yeah. Yeah, we have kind of prepared to. 2 ways we can go, we can show you like.

[AB] 22:24:27
Things in circular theme or more yeah what we call linear which is More standard. Would you have any preference of doing something or I'm also actually asking to say a little bit what he thinks is like.

[P13] 22:24:32
Hmm.

[AB] 22:24:45
Best to do. I mean Yeah. Okay.

[SL] 22:24:47
Yeah. I mean, Oh, there's enough experience. I think we can go with.

[AB] 22:24:57
Yeah.

[SL] 22:24:58
For example because it is very Odyssey Ray. In our interview and we might be put to,

[AB] 22:25:02
Yeah.

[AB] 22:25:07
Yeah, yeah. Yeah. Okay. Then we, we go for that.

[P13] 22:25:09
Okay, yeah. Yeah. I was club shared.

[AB] 22:25:14
Yeah, you can actually. Stop but then her already open the new link. In the chat. Yeah.

[P13] 22:25:21
Oh, okay.

[P13] 22:25:30
Check out this file. Sign up for login.

[AB] 22:25:34
Oh, that's not the, sorry. That is a fold from my side.

[AB] 22:25:41
Wait, I will share a new link with you. 1 s.

[AB] 22:25:49
Computer is working.

[AB] 22:25:55
And

[AB] 22:25:59
Yes.

[AB] 22:26:10
It's very slow for my son.

[AB] 22:26:25
Okay.

[AB] 22:26:29
Here I got a new link. That should be accessible.

[P13] 22:26:31
Okay.

[P13] 22:26:36
Oh, yep. And then I'll share the screen again.

[AB] 22:26:39
Yeah.

[AB] 22:26:44
Great. Okay. So some quick words again. And before we start.

[AB] 22:26:50
So now you'll interact with kind of 8 probes or yeah that are links to maybe 8 different tasks that you would do.

[AB] 22:27:01
In constructing a visualization. You will see the 6 modalities again that we just have been speaking about and looking at.

[AB] 22:27:10
But they will not be. Functional in these probes so it will just be like you see a gallery with their names and they are just there as a reminder for you that you can think about them.

[AB] 22:27:25
When You are and that's the main goal of this. You are telling us how you will perform the given task.

[AB] 22:27:33
And you. Yeah, the idea is that you do like this thinking out loud protocol so you and describe your thought process to us and you describe which of the modalities you would use could also be multiple.

[AB] 22:27:49
Or it could even be one that is not listed. So that's actually also encouraged we can kind of go beyond what is shown on the screen.

[AB] 22:27:57
The whole point is just to yeah have a bit of a discussion about it and we might also interrupt your asking follow-up questions if you while you're explaining stuff to us and the rest, I guess.

[AB] 22:28:11
Will hopefully is pretty self-explanatory, but please ask if something is not clear. Yep.

[P13] 22:28:17
Okay, cool

[AB] 22:28:22
Oh yeah, maybe it's good to fit it a little bit. Yeah.

[AB] 22:28:29
Oh, here you see the example, 2 example tasks. But they all they both fall into the category of data transformation.

[AB] 22:28:38
You can pick one of those or come up with something yourself that you think is more representative for your work.

[AB] 22:28:46
And you're below you see the modalities. And also you see completely in the bottom right these little dots and other which means that yeah you can do like other stuff.

[AB] 22:28:57
And in the top right you see this window of like a preview of the BAM file. And in this case, like a circular.

[AB] 22:29:06
Biotech visualization and this would maybe be something you already have. Do your, yeah, just that you already have.

[AB] 22:29:15
Given to you.

[P13] 22:29:18
Let's see. And then, I click on stuff.

[AB] 22:29:23
Yeah, yeah, you can click on it. It doesn't do anything. So it's more like to show us what would be your choice.

[AB] 22:29:30
Yes, so we can keep track of it a little bit. Yeah.

[P13] 22:29:31
Oh, I see. Okay, that's what you're, meaning by, Okay, so the first task is to calculate the score for the given BAM file, the second one is filter out low quality.

[AB] 22:29:35
Yeah. Yeah.

[P13] 22:29:53
For the filter out low quality reads this is a pretty straightforward task I would just Do a like a histogram.

[P13] 22:30:02
For all of the Scores and the C where the threshold. Draws a line and then you filter out all of the low quality reads.

[P13] 22:30:12
By code.

[AB] 22:30:14
Yeah

[P13] 22:30:16
Yeah, yeah. So maybe first have a visualization of the distribution of all the scores to give you a sense of.

[AB] 22:30:23
Hmm.

[P13] 22:30:24
What it's look like in terms of distribution and the overall quality and then So, yeah, I think code is more.

[P13] 22:30:34
Like I like to have the agency of, manipulating my own data.

[AB] 22:30:40
Yeah.

[P13] 22:30:41
Yeah. And, calculate the courage score. What is the coverage score? For the

[AB] 22:30:48
Yeah, that would be for example, you have the pile up with all the different reads and then you typically sometimes see this like overview track also with it that shows the depths at each position.

[P13] 22:31:02
Hmm.

[AB] 22:31:04
Of how many reads you have there yeah

[AB] 22:31:09
But maybe that's something you don't regularly do and in that case we can just skip it like.

[P13] 22:31:12
Yeah, I don't, but I think it's also like, I'll do it by cold.

[AB] 22:31:14
Yeah.

[AB] 22:31:17
Yeah, yeah.

[P13] 22:31:18
Yeah, I don't usually use the other.

[P13] 22:31:24
Oh, or like, not by cold, I think both of them I'll just use command line.

[P13] 22:31:30
You know, use Linux commit line. Yeah, maybe a bash. Yeah. Yeah, not not cold, not Python, just command light.

[AB] 22:31:31
Hmm. Okay.

[AB] 22:31:35
Okay.

[AB] 22:31:41
Yeah, what is for you the difference between doing something in command line versus coding it?

[P13] 22:31:42
Yeah.

[P13] 22:31:48
Calling like you need to write script and commit like it's just one line. Of Yeah, like, or.

[AB] 22:31:55
Hmm. Yeah. Yeah. And what if, what if the

[P13] 22:32:02
Usually AWK a lot. A WK and Pearl. Yeah. And then.

[AB] 22:32:09
Yeah. Yeah. And what if you, if the chat could handle it, cause that's kind of also giving a command to something.

[P13] 22:32:20
Oh yeah, yeah, that'll be really helpful. Yeah, as well. I think chat and handle fairly simple task as well.

[AB] 22:32:25
Okay.

[P13] 22:32:29
But like, like my comfort zone.

[AB] 22:32:29
Okay.

[AB] 22:32:33
Hmm. Yeah.

[P13] 22:32:35
Yeah. Okay.

[AB] 22:32:40
Yeah, yeah, so by the way, just to.

[P13] 22:32:41
Thank you. I think chat input would be the way to go. If it's feasible.

[P13] 22:32:48
4 for visualization.

[P13] 22:32:51
Yeah. I think for any user, if it's available, they would love to try it.

[AB] 22:32:53
Yeah.

[AB] 22:32:58
Yeah, yeah. Okay, and, I just wanna quickly say that, You don't necessarily have to think about whether stuff works or not.

[P13] 22:33:02
Okay.

[AB] 22:33:12
You can kind of assume that it will work in the perfect scenario. It is all functional. And you also don't necessarily then have to do what you now do.

[P13] 22:33:15
Hmm. Cool.

[AB] 22:33:23
So of course I understand that You do something that you're comfortable with, but that's why I'm asking you like, okay, what if the chat?

[AB] 22:33:30
I mean it does work so would you use it then so that's more how you can also approach this.

[P13] 22:33:33
Yes, yes, yes, this is so simple. Yeah.

[AB] 22:33:35
Yeah.

[AB] 22:33:38
Yeah. Okay.

[P13] 22:33:39
Yeah. Hmm, I click next then.

[AB] 22:33:44
Yeah.

[P13] 22:33:51
Try to stop.

[AB] 22:33:51
Yeah, so this is more about the visualization creation. So you can kind of assume you have the data.

[AB] 22:33:58
Somewhere loaded and now Yeah, for both of these desk you wanna show it on your screen.

[P13] 22:34:10
Hmm. So say like a Sampa has a lot of column, I think shelf construction is fairly easy for the first task.

[P13] 22:34:22
A bar trail of the coverage score. As well as the template selection. But in order to do template selection, you need to first filter out the 2 columns.

[AB] 22:34:34
Hmm. Hmm.

[P13] 22:34:34
For the first task. And then the line chart of the bigwig file. I haven't used Bigwood file before.

[AB] 22:34:43
Yeah, yeah, then we can also skip it. Is more I think it's like a comparable.

[AB] 22:34:49
Task. The bigwick, are you familiar with the file in general or? Yeah. Yeah.

[P13] 22:34:53
Yeah. I know what it is. I've never used it before.

[AB] 22:34:58
Yeah, yeah, no, then we can just skip it. And it would just be interested in okay so you mentioned the shelf and template But would you have any thoughts on the other?

[P13] 22:35:01
Okay.

[AB] 22:35:13
And modalities? Like what about the chat for this one? Did you have any thoughts on using chats to?

[P13] 22:35:23
Hmm.

[AB] 22:35:23
To visualize the bar. Starts.

[P13] 22:35:26
I think, so after you put in the chat input, right, like, I'm a generates a bar plot.

[P13] 22:35:33
For can can you change see like say the 2 orders of 2 bars or like can you personalize it afterwards?

[AB] 22:35:46
Yeah, I mean that's not the given task here, but I think you could Assume that, you can.

[P13] 22:35:50
Yeah.

[AB] 22:35:53
Manipulated in a lot of ways. Yeah.

[AB] 22:35:59
Yeah, it's not like it's final once you put in some prompts or something. No.

[P13] 22:35:59
Okay.

[P13] 22:36:04
Yeah, yeah, like, I think like shelf chat and like template all would work very well for this.

[AB] 22:36:15
Yeah.

[P13] 22:36:16
Code input might be a little bit redundant, cause it's like fairly straightforward task. I think for, I don't know, like this visualization by demonstration part.

[P13] 22:36:28
I don't see how it can be played in. Any scenarios. Like, I'd like for a user, I don't know how to demonstrate.

[AB] 22:36:33
Hmm.

[AB] 22:36:38
Hmm. Yeah.

[P13] 22:36:38
Yeah, like. Like dragon dots on like what you showed before like It seems like redundant.

[AB] 22:36:45
Hmm.

[P13] 22:36:49
To do that. If you have the chat or you can order the data in the first place and then just generate the figure you like there's no point in going to the visualization by demonstration

[AB] 22:36:50
Yeah.

[AB] 22:37:05
Yeah, I mean, for that, maybe you could also, I'm just giving you an example, but you're right, like it's very open in general that one.

[P13] 22:37:06
Hmm.

[P13] 22:37:15
Okay.

[AB] 22:37:16
But maybe one thing that I would think it could do is that you just sketch like a very quickly some bar chart.

[AB] 22:37:25
And then it knows that you want a bar chart so it can be like a very ugly sketch.

[P13] 22:37:30
Hmm

[AB] 22:37:32
Yeah. I'm not saying that that is efficient or something, but yeah.

[P13] 22:37:33
You will need a pen.

[P13] 22:37:38
Yeah, okay, I see.

[AB] 22:37:42
Yeah.

[P13] 22:37:45
Okay.

[AB] 22:37:46
Yeah, you don't need a pen, but you would need like to just use your mouse to.

[P13] 22:37:51
Yeah. I think chat input is. Very useful.

[AB] 22:37:51
Yeah.

[P13] 22:37:57
For say change from a scatterplot to a histogram.

[AB] 22:38:02
Hmm. Yeah.

[P13] 22:38:03
It's full cause not straightforward in terms of template selection because the histogram you need to stack all of the data and summit.

[AB] 22:38:13
Yeah.

[P13] 22:38:15
And the chat specified the bin size, the like everything. Good. The I think the default setting in Microsoft Excel is a scatterplot.

[AB] 22:38:18
Hmm. Yeah.

[P13] 22:38:26
Yeah, it's like to first sum by Ben and then a lot of histogram. Yeah.

[AB] 22:38:30
Hmm.

[AB] 22:38:33
Yeah.

[P13] 22:38:38
And also you need, yeah, yeah.

[AB] 22:38:39
Okay.

[AB] 22:38:42
I think you're talking a bit. Yeah, it's funny. I think it will come back in the next slides, but then we can just go quicker over it.

[P13] 22:38:50
Yeah.

[AB] 22:38:50
Yeah. But it's good that you're already thinking ahead. Yeah.

[P13] 22:38:55
Change the color coding.

[AB] 22:38:59
Yeah, so now you have it already, but you wanna just do some customization.

[P13] 22:39:04
Hmm. Customization then chat, yeah.

[P13] 22:39:09
Change the color too.

[AB] 22:39:09
Hmm.

[AB] 22:39:13
Yep. Is that your preferred choice?

[P13] 22:39:20
Hmm.

[P13] 22:39:23
I think all of the so For changing color, it'll be nice if you have a preset.

[P13] 22:39:31
Established tool that can help you do that like code input is raw like you need to go into the code to change the color.

[P13] 22:39:39
And then you don't have that beautiful palette too. Like, drag the, 10.

[AB] 22:39:45
He

[P13] 22:39:48
Yeah. But I remember if I called in Python, if I want to change a color, I need to first go to the Wiki page of all of the color coding and then try out so many colors.

[AB] 22:39:57
Hmm.

[P13] 22:40:00
Like it's just possible. Yeah.

[AB] 22:40:00
Yeah.

[P13] 22:40:04
Yeah, it'll be nice if you change color as long as there's a palette to drag it.

[AB] 22:40:05
Is that we keep it? Is.

[P13] 22:40:09
It'll be nice. Yeah. What?

[AB] 22:40:11
Yeah. Sorry. Yeah, for the, when you said you have to go through some sort of wiki page, does that show you hex x codes?

[AB] 22:40:22
Without a preview of how it looks. Or

[P13] 22:40:25
Oh, it has a color, but it's not like that. Lots, lip colours.

[P13] 22:40:31
Yeah.

[AB] 22:40:31
Oh, but you mean you wanna see how it looks in your,

[P13] 22:40:34
Yeah, yeah, something like this.

[AB] 22:40:37
Oh, you also, yeah, those are known. Yeah. Yeah. Okay.

[P13] 22:40:40
Hey.

[AB] 22:40:46
Okay, so we talked about chat and you talked about some like maybe some Greek color picker tool.

[AB] 22:40:55
Any other thoughts? On other modalities.

[P13] 22:41:00
Hmm. Oh, visualization by demonstration. If I draw like user pen to split like or draw a line, the bend between.

[P13] 22:41:11
That'll split and have that also works.

[P13] 22:41:16
That's just. Yeah. Well, if you wanna like get more, defined. I mean, you just draw a line between the Yes.

[AB] 22:41:16
For which task for the bin size?

[AB] 22:41:20
Yes.

[AB] 22:41:26
Yeah. Hmm, yeah.

[P13] 22:41:30
I did already had a code input. The most straightforward is to change that number. Like, and this will be very easy to change.

[AB] 22:41:33
Okay.

[AB] 22:41:37
Yeah. Yeah.

[P13] 22:41:38
Just one number.

[AB] 22:41:42
Yep.

[SL] 22:41:45
Oh, you mentioned that the visualization by demonstration works. Would you pay for to use that? Coding and others or

[SL] 22:41:55
Yeah, or not.

[AB] 22:41:55
Hmm.

[P13] 22:41:57
No, I would not like preferred that I I think it's just works in this case.

[AB] 22:42:09
Yeah.

[AB] 22:42:14
Why don't you prefer it? Sorry, this last thing I'll ask.

[P13] 22:42:14
Okay.

[P13] 22:42:18
Because it's not like, high granularity cannot put in a number. You can only draw lines.

[AB] 22:42:25
Hmm, yeah.

[P13] 22:42:26
Yeah, you, you can maybe draw a line here or like maybe specify, draw like a little PIN here connecting the both 2 bits that also works.

[P13] 22:42:40
So everything is to scale of what's originally on that plot.

[AB] 22:42:41
Yeah.

[AB] 22:42:46
Yeah. Yeah. Okay.

[P13] 22:42:47
Yeah.

[P13] 22:42:51
Hmm, next. Modification.

[AB] 22:42:56
Yeah. So similar, but a little bit bigger. Let's see, you wanna do a bigger change to your.

[P13] 22:43:04
Teams the type. Oh template selection so simple for that.

[AB] 22:43:04
Visualization.

[AB] 22:43:09
Yeah.

[P13] 22:43:10
Yeah.

[AB] 22:43:18
Alright.

[P13] 22:43:19
The layout.

[AB] 22:43:22
Yeah.

[P13] 22:43:24
Oh, okay. I think the template can also do all of these tasks, assuming it has that.

[P13] 22:43:31
Functions.

[AB] 22:43:33
Hmm. Okay, it can do it, but would it also be your preferred?

[P13] 22:43:43
Hmm. So yeah, like in terms of simplicity. This is also quite straightforward, the code input.

[AB] 22:43:44
No way to go.

[P13] 22:43:54
Hmm.

[AB] 22:43:54
Bye because it's again a matter of changing one thing.

[P13] 22:43:58
Yeah, yeah, just like maybe like MPL. Dot. Dot line to scatter.

[AB] 22:44:06
Yeah.

[P13] 22:44:07
Or

[AB] 22:44:10
Yeah.

[P13] 22:44:12
I think but for the layout, it's gonna be easy if you have a template selection.

[P13] 22:44:17
It's it's gonna be a little bit more complicated in the code input. This one.

[AB] 22:44:22
Yeah.

[P13] 22:44:26
And not. Yeah. And you can literally copy paste it. And

[AB] 22:44:26
Okay. And, Yeah, exactly chats. Would you see any? Okay.

[AB] 22:44:34
Yes. Yeah. And okay, and. Any preference?

[AB] 22:44:41
Okay, yeah, you said this the difference between when to use code and template, but do you see any?

[AB] 22:44:50
Preference between chat or templates?

[P13] 22:44:54
For the most simple one, like change the type. Plant, template selection would be.

[P13] 22:45:01
The most straightforward and then I think changed the layout. I haven't seen it done before in the template selection modality, but I think chat input would be more easy to do that.

[P13] 22:45:13
Oh, okay. So for this figure I have my own thought and it's also like, from my own experience of And the plot is.

[P13] 22:45:25
Like for example, the the unit of this y-axis, the digit precision of the these and And for example, it's missing chromosome 1921 and 22.

[AB] 22:45:34
Hmm

[AB] 22:45:41
Yeah, for space reasons. Yeah.

[P13] 22:45:41
Because it's for these net greedy details. I think you can only use code input for that for now.

[AB] 22:45:52
Hmm.

[P13] 22:45:53
Okay. Oh, I think you can do chat input now. If that's not. Yeah, but the best of them, and they're incapable of changing anything.

[AB] 22:45:57
Hmm. Yeah.

[P13] 22:46:04
What I just said. And it's it matters so like the y-axis scale like if you wanna point 0 0 0 2 5 in it and 7 5 in it and like do you want it to be this, decimal based?

[AB] 22:46:06
Yeah.

[P13] 22:46:20
Presentation or you want to use scientific. Presentation like minus 3, yeah, those sort of stuff.

[AB] 22:46:24
Yeah, yeah, yeah.

[AB] 22:46:29
Yeah, yeah.

[P13] 22:46:30
Yeah, it's a big sense in terms of generating figure. It's a big deal.

[P13] 22:46:36
Yeah.

[AB] 22:46:37
Yeah, I mean it's a big deal like it's important. And But it's like, is it?

[P13] 22:46:40
Yeah, it's in. Yeah.

[AB] 22:46:46
Easy to do generally or. Do you find that also? Like a task that consumes for example a lot of time.

[P13] 22:46:48
Yeah.

[P13] 22:46:54
It's like easy to do, I guess it's just need like different tries. Just looks good at.

[AB] 22:47:03
Yeah.

[P13] 22:47:04
That's true figure. And also for example, this number should. Thoughts to the rights instead of left it's like overlapping with the bars.

[AB] 22:47:12
Right. Yeah.

[P13] 22:47:14
Yeah, and there's this, that can be. Used. Yeah.

[AB] 22:47:18
Yeah

[AB] 22:47:21
Okay.

[AB] 22:47:25
Yeah, the same. Nice additional thanks.

[P13] 22:47:27
What else? Yeah, I think that's my. That's my own. Yeah.

[AB] 22:47:32
Yeah. Yeah.

[AB] 22:47:38
Okay, let's go to the next.

[P13] 22:47:40
Yeah, otherwise like even though if you don't have 21 and 22 here maybe separate the bars by color.

[P13] 22:47:49
Yeah, I know. Neil. I don't, I don't like, rainbow color, but in this case, I think it's helpful to.

[AB] 22:47:50
Oh, right, yeah.

[AB] 22:47:54
Okay.

[AB] 22:47:59
Yeah.

[P13] 22:47:59
Sort of like at least maybe like dark blue light to dark blue light boom some sort of stuff

[AB] 22:48:06
Yeah, kind of alternating. Yeah.

[AB] 22:48:10
Hmm.

[P13] 22:48:11
I still think Miles doesn't like pie chart. I remember that.

[AB] 22:48:15
Yeah, yeah. That's funny. Yeah.

[AB] 22:48:20
That's good that you remember. Made it, made an impression.

[P13] 22:48:22
Yeah

[AB] 22:48:27
Okay, good to tonight.

[P13] 22:48:27
Yeah, okay. Next.

[P13] 22:48:32
Oh, I said check. Of the structural variation.

[AB] 22:48:41
Or any track just you would imagine like adding some additional track to do it. What do you already have?

[P13] 22:48:44
Hmm.

[P13] 22:48:49
Like copy number and, what, are these? Oh, the upper regulation. Okay.

[AB] 22:48:51
Yeah. I think. Yeah.

[SL] 22:48:56
Yeah, the games and

[P13] 22:48:57
Yeah, I think that the gains and losses. Okay, cool, cool.

[P13] 22:49:03
SVs I have only used code before. Maybe shelf construction can comes into play like I can imagine it can be done by shelf construction.

[P13] 22:49:15
Like a Sure. A shop construction that's cater this. Specifically for circus, then you like different, different layers, circus have different layers and then if you drag one into that layer.

[AB] 22:49:16
How can you? How would it work?

[AB] 22:49:31
Hmm.

[P13] 22:49:35
And then drag different types of data into different types of layer. Yeah, chef construction would be really helpful for add tracks to circus plot because each track have one specific type of data.

[AB] 22:49:36
Hmm.

[AB] 22:49:39
Yeah. Yeah.

[AB] 22:49:48
Yeah.

[P13] 22:49:49
Yeah. What is S and V diversity? Like, heat, or?

[AB] 22:49:54
Good. No, I think it could be comparable to, well, might be a, but I think could also be some sort of or metric like the coverage score.

[AB] 22:50:13
So it's just like a quantitative. Value that you can plot. Also over the older positions, yeah.

[P13] 22:50:22
Okay, yeah, yeah, also shop construction. Before that, I only used our circus before, like, I code every circus plot in R.

[AB] 22:50:30
Code. Yeah.

[P13] 22:50:31
Yeah.

[P13] 22:50:35
Okay.

[AB] 22:50:35
Okay, that's pretty. Pretty clear.

[P13] 22:50:38
Yeah, I think chat input is not useful for. Modifying plot in terms of adding data in it.

[AB] 22:50:43
Hmm.

[P13] 22:50:47
Chat input is helpful for generating. A figure in one go.

[AB] 22:50:53
Hmm. Why?

[P13] 22:50:55
Yeah.

[P13] 22:50:58
You need to match. Just trying to kind of conceptualize how

[AB] 22:51:04
Yeah.

[P13] 22:51:06
If you add a track of structural variations, chat GPT need to know which. Parts of the data it needs to draw.

[P13] 22:51:18
Well, not like, atchat. Yeah, that's gonna, it's gonna be very complicated for a chat input in order to perform that task.

[AB] 22:51:21
Yeah, yeah.

[P13] 22:51:28
Well, assuming it works, definitely very fast.

[AB] 22:51:28
Yeah, yeah, yeah, yeah.

[AB] 22:51:32
Yeah. Okay.

[P13] 22:51:37
Yeah, I don't think template selection can do that. Yeah, it's a very stacked figure.

[P13] 22:51:44
It's hard.

[AB] 22:51:46
Hmm.

[P13] 22:51:47
Oh, yeah, visualization then demonstration if you draw lines in between. Chromosomes.

[AB] 22:51:51
Hmm. Yeah.

[AB] 22:51:56
But, would you add some detail to those lines? Like, how would, how would you make sure?

[AB] 22:52:01
It knows or would that just be to say, okay, here comes a track and then. You can also combine modalities by the way.

[P13] 22:52:06
Yeah, you.

[AB] 22:52:09
I didn't say that yet, but you could think of like. Combining stuff.

[P13] 22:52:10
Hmm.

[P13] 22:52:13
Hmm.

[P13] 22:52:19
Hmm. Yeah, I don't know how to combine. Does I think for this to task?

[AB] 22:52:27
Yes.

[P13] 22:52:27
Just the self-conflection would definitely be the best. It's good. Yeah, in my opinion.

[AB] 22:52:30
Yeah. Yeah.

[P13] 22:52:34
Yeah.

[AB] 22:52:35
Yeah. Alright.

[P13] 22:52:36
Okay.

[P13] 22:52:51
Oh, oh, this first task I think code input is really nice. You just copy, change the input data.

[P13] 22:52:59
And then you'll have heavy.

[AB] 22:53:03
Yeah.

[P13] 22:53:04
Yeah, you just change the input data if you have everything. Hmm. Cause like for these I think you need to start from scratch unless the the tool you're using can remember what's.

[AB] 22:53:09
Yeah.

[P13] 22:53:21
What it used for other data. Like you need to first Upload data like a file drop drop down and and then the term in terms of IGV of start brand new, you need to tune everything again.

[AB] 22:53:29
Okay

[AB] 22:53:35
Hmm. Yeah.

[P13] 22:53:36
Yeah, I think is really helpful for. So.

[AB] 22:53:42
Yeah.

[P13] 22:53:48
Oh, okay.

[P13] 22:53:53
This is really, this is interactive, right?

[AB] 22:53:56
Yeah, yeah, yeah, exactly. So you would. You would be able to change the detailed view in the spider by the link by the brush.

[P13] 22:53:59
Yeah.

[P13] 22:54:05
I know Python have that module, you know, like when you run it, you can click on stuff.

[AB] 22:54:06
Yeah.

[AB] 22:54:08
Hmm.

[P13] 22:54:12
I think this might be more useful if you have like a sketch in on PPT.

[AB] 22:54:13
Yeah.

[AB] 22:54:22
Right.

[P13] 22:54:23
And you have this circus plot, say this is a PPD slides, circus plot and then the PPT draws a particular region and then zoom in, boom, this is the detailed view.

[P13] 22:54:37
Hopefully the tool can learn. Like it. Yeah, it'll be a shiny more. What is the online? Yeah, I think it's a shiny app.

[AB] 22:54:39
Hmm, okay.

[AB] 22:54:45
Yeah.

[P13] 22:54:49
Yeah. Yeah, shiny app can also do that.

[AB] 22:54:53
You would so you would Upload an example of something that shows the overview. In a detail already.

[AB] 22:55:03
Sorry, I completely understand. Yeah.

[P13] 22:55:03
Yeah, by detailed view. You probably it can be the between 2 chromosomes only.

[P13] 22:55:13
Or like or like a single chromosome with A smaller window size so it will be more spread out.

[AB] 22:55:25
Right.

[P13] 22:55:26
Yeah. The window size here is definitely huge. This might be like, Yeah, you, well, we know says like a hundred KB.

[AB] 22:55:29
Yeah. Yeah.

[P13] 22:55:35
That's a

[AB] 22:55:36
Yeah, yeah. But, and then you would use the example uploads, how? Sorry, can you just, repeat what you already said?

[P13] 22:55:43
Yes. Yeah, yeah. So like, for example, if this is a drawing or a PPT slide that you were to upload, this is the whole genome overview.

[P13] 22:55:55
And then you draw this part out, zoom in and you have but now a linear view of that chromosome.

[AB] 22:56:03
Yeah. Yeah. Yeah.

[P13] 22:56:04
That's one way detailed view. Yeah, like a linear view or showing SV and.

[AB] 22:56:10
Yeah.

[P13] 22:56:15
And us in a fashion that chromosomes does. Like it's here and showing. Structural variation, focal amplification, everything in a very amplified region.

[AB] 22:56:19
Hmm.

[P13] 22:56:28
Yeah, it would be nice to have 2 on the same. Interface like both, overview and a detailed view.

[AB] 22:56:37
Yeah, yeah, yeah.

[P13] 22:56:39
Shelf, construction, chat, input, chat input. I don't even know how to face that question for chat input.

[AB] 22:56:47
Yeah.

[P13] 22:56:48
Okay. Hmm. Yeah, so like for it. Complicated task, coding.

[P13] 22:56:59
Probably. Like it's controllable, transparent and you can add a lot of details in the code input.

[AB] 22:57:07
Yeah.

[P13] 22:57:09
Yeah. Yeah, I'm not sure if example, is visualization upload can do that. Just a thought.

[P13] 22:57:16
Of a

[AB] 22:57:16
Yeah, no, but it's in. Yeah. Yeah.

[P13] 22:57:21
No.

[AB] 22:57:23
Okay.

[P13] 22:57:26
And,

[P13] 22:57:30
Arrangements.

[P13] 22:57:41
What? Superimpost. The different figures.

[AB] 22:57:47
Yes, it does.

[P13] 22:57:51
On top of each other.

[AB] 22:57:52
Yeah, maybe that's very weird. But. Someone wants to do that. You can just pick one of them.

[P13] 22:57:58
Hmm.

[AB] 22:58:00
It's all everything is about arrangement anyway, so Yes.

[AB] 22:58:09
The last one is that you would, I don't know if you've ever seen that or used that, but.

[AB] 22:58:15
You kind of serialized so you just use have a circle for or let's say like one chromosome and then the other circle for the other half of the other chromosome and then you connected to like that.

[P13] 22:58:31
Yeah.

[AB] 22:58:31
Instead of showing 2 circles.

[P13] 22:58:34
Okay.

[P13] 22:58:38
I think for the change the arrangement.

[P13] 22:58:48
It'll be really nice if you can just like drag them. Different figures like for generating this type of figure.

[P13] 22:58:57
For myself, I would generate each individual separately and then adjust it on PPT. That would be, yeah, like the first 2 task.

[AB] 22:59:03
Yeah. Yeah.

[AB] 22:59:07
Yeah.

[P13] 22:59:08
Yeah, or if you it's like all subplots in the sense just use the code input to change the outline all that open.

[AB] 22:59:17
Yeah.

[P13] 22:59:18
Hmm. I don't know if example visualization upload can do that. You draw all of the circles.

[P13] 22:59:29
Horizontally or superimposed to each other, maybe you don't know. Yeah.

[AB] 22:59:33
Hmm. Yeah.

[P13] 22:59:36
No, so also this too. Hmm. Yeah, I also think chat input can do that.

[AB] 22:59:39
Okay. Yep.

[P13] 22:59:44
Yeah, I'm, I don't quite understand the all parallel or serial.

[AB] 22:59:49
Huh. Yeah, maybe it's also something that's not super common to do.

[P13] 22:59:50
Change dear.

[P13] 22:59:57
Or serious.

[AB] 22:59:59
Yeah, so. I don't know. Is this another way of? Yeah, like being able to make the comparison basically.

[P13] 23:00:00
That is.

[P13] 23:00:07
Hmm, okay, let's see.

[P13] 23:00:12
Okay.

[AB] 23:00:13
But from, oh sorry if you want to see. And go ahead.

[P13] 23:00:16
Oh, yeah, I just think code input would be. Good. To get a control of each element.

[AB] 23:00:25
Yeah, yeah. And then. Okay, but you also said that something like dragging work and upload and chat so Do you see any, do you have any preference?

[AB] 23:00:39
Will be your immediate like. Yeah. What would your intuition be to do?

[P13] 23:00:46
It'll be drag. Yeah. Yeah, like, when I think of this, I'm not sure if I understand this third task well, I think self construction can do that if each on the circus plot, I think self construction can do that if each on the circus plot are separated into their own.

[AB] 23:00:51
Yes.

[P13] 23:01:08
Same here, within the concept of shelf construction. Yeah, it'd be really nice to have a circus.

[AB] 23:01:13
Right.

[P13] 23:01:16
Tool that's based on shelf construction.

[AB] 23:01:21
Hmm. Yeah.

[P13] 23:01:23
Yeah.

[AB] 23:01:27
Okay, and the dragging it has your intuition. Sorry, you're intuitively your choice.

[AB] 23:01:34
Do you know why? Like, or maybe not. But

[P13] 23:01:43
Hmm.

[P13] 23:01:46
There's like different types of data are grouped. So like in the concept of grouping. You can on group data or like regroup new data.

[P13] 23:01:57
That's my intuition towards the circus. And then. Yeah, it's just, Yeah, cause it's changed the arrangement, right?

[AB] 23:02:09
Yeah, yeah, I mean, maybe this. The straightforward thing to do. Yeah.

[P13] 23:02:12
Put things in.

[AB] 23:02:17
Yeah.

[P13] 23:02:18
Yeah, like changed the views here. Maybe you put your mouse on. Certain areas of the data, the areas of the data will be highlighted so you can personalize your.

[P13] 23:02:30
Circus plot even more. With drag different tracks as well.

[AB] 23:02:34
Hmm.

[AB] 23:02:38
Yeah.

[P13] 23:02:39
Yeah.

[P13] 23:02:43
Okay, next door then. Thank you. Do you know.

[AB] 23:02:45
Yeah. That's the last one.

[P13] 23:02:53
Like you mean the bands?

[AB] 23:02:56
Yeah, so. Well, you it's kind of free so maybe whatever your first thought is if you read this It's like a free task.

[AB] 23:03:07
Do like any. More custom thing you would add to such a visualization. You tell us what.

[P13] 23:03:22
Okay, yeah, I like. In circus plot, I think everything is based on that type of file.

[P13] 23:03:30
I can remember which type, but it's essentially the positions of everything. And then, in the sense of, that file, you first.

[AB] 23:03:34
Right.

[P13] 23:03:39
You have the position and then you have the corresponding custom information that Match the position. You can just like use construction.

[P13] 23:03:51
I think circus plot it will be really Sharp can still be extremely helpful for it. Yeah, cause.

[AB] 23:03:53
Hmm.

[AB] 23:03:57
Yeah.

[P13] 23:04:00
Well, unless you want to stack it in the same track, that's gonna, you need to.

[P13] 23:04:05
I think the only side of shelf construction is that every data type needs to be very strict. In terms of their format so that they can align with each other.

[AB] 23:04:05
Hmm.

[P13] 23:04:18
And then the tool can automatically recognize that. Okay, this data is ought to be here instead of there based on It needs to be very defined, the data format.

[AB] 23:04:18
Right.

[AB] 23:04:34
Yeah.

[P13] 23:04:34
Yeah.

[AB] 23:04:37
Yeah.

[P13] 23:04:38
We the custom genome and notation I think it will be very difficult well not difficult as be like well take some take some work.

[P13] 23:04:47
Yeah.

[AB] 23:04:51
And what were you saying about if you would overlay? Rex and.

[P13] 23:04:55
Oh. Okay. Like here, right?

[AB] 23:04:59
Or some annotation. Yeah.

[P13] 23:05:05
Like all of these here are blank and if you wanna add something here, you need to go to the raw data or like the the data that's here to put them in.

[P13] 23:05:15
Like this is I'm saying like you wanna add it into existing track instead of creating a new track.

[AB] 23:05:15
Huh.

[P13] 23:05:22
Yeah. Yeah. Like, oh, this is another. Good to see about shelf construction is that oh if you want to squeeze in something and this has taken a lot of space.

[AB] 23:05:22
Right, yeah.

[P13] 23:05:34
You can just drag it down the track and then create a new track in the middle.

[P13] 23:05:39
If you know one Yeah, yeah.

[AB] 23:05:40
Very good down. Yeah. But then you're kind of Using also the Maybe some, visualization by demonstration to show that you want less space for this track.

[P13] 23:05:51
Oh, yeah. Yeah, like I click on here and then move it here and the release it all.

[P13] 23:05:59
Get smaller. Yup, exactly.

[AB] 23:06:00
It'll shrink there. Yeah.

[AB] 23:06:04
Oh, yeah.

[P13] 23:06:07
Yeah, maybe like drag it here and then expend it a little bit. Like the whole outermost band.

[AB] 23:06:11
Yep.

[AB] 23:06:15
Yeah.

[P13] 23:06:19
Yeah, it'll be so much nicer than our circus.

[AB] 23:06:24
Yeah.

[AB] 23:06:27
Okay.

[P13] 23:06:30
Oh yeah, another demonstration if you wanted. Fairly personalized say you want to draw an arrow here and add some You show on the side.

[P13] 23:06:40
Yeah.

[AB] 23:06:42
How would you do that?

[P13] 23:06:44
The, the visualization by demonstration. Like on on arrow here and explain what happens. Yeah.

[AB] 23:06:47
Hmm. Yeah.

[AB] 23:06:53
Yeah. Yeah. Okay.

[P13] 23:06:59
Yeah, that's my Yes. Oh.

[AB] 23:07:01
Sounds good, yeah. Okay, nice. Then you can click next. Yeah.

[AB] 23:07:08
Then you've gone at least through all the groups and now there's again Well, it's more like giving your ratings.

[AB] 23:07:18
This one is about how familiar you were before even learning about it in this hour. So yeah, kind of thing.

[P13] 23:07:26
Okay, like, I may not know the term but I know what it does does that.

[AB] 23:07:32
Yeah, yeah, that's fine enough. Yeah, yeah, just your, yeah.

[P13] 23:07:45
Okay

[P13] 23:07:51
Hmm.

[AB] 23:08:03
Okay, and this one is. How likely, sorry. How likely you would use it? Now that you have gone through.

[P13] 23:08:10
Hmm.

[AB] 23:08:13
Also this hour.

[P13] 23:08:21
Shunction.

[P13] 23:08:30
If you want try.

[P13] 23:08:35
Simple.

[P13] 23:08:51
Yeah, it's a neutral about it.

[AB] 23:08:54
Okay. Okay, thanks. See, we're already a bit over time. I'm not sure if you have another appointment, otherwise.

[AB] 23:09:04
Like to maybe ask you one more question. Just following up. Okay, great.

[AB] 23:09:11
Yeah, I was curious, what is your general? Experience after trying out these modalities, thinking a bit about them.

[AB] 23:09:21
Yeah, can you tell us a bit? Oh, you've experienced it.

[P13] 23:09:21
Hmm.

[P13] 23:09:27
Hmm. Yeah, I think shelf construction. I haven't used it before. Like I've learned it.

[P13] 23:09:34
But I, now right now I think about, for example, constructing a circus plot, it will be really, really useful.

[AB] 23:09:42
Yeah.

[P13] 23:09:43
Yeah.

[P13] 23:09:48
Hmm, like personally I don't like much the idea of chat input because you have less freedom of how the program handles the output.

[P13] 23:10:02
Unless you are being very, very specific. But then if you're, if I want to be very specific, I'd better do it myself.

[AB] 23:10:02
Hmm.

[AB] 23:10:10
Hmm.

[P13] 23:10:10
Yes. Yeah.

[AB] 23:10:14
Yeah.

[P13] 23:10:14
Yeah, I think, yeah, the shelf construction is the, would be my biggest take.

[P13] 23:10:23
Yeah, on this. Thanks. With all of the scenarios on modifying circus plot.

[AB] 23:10:23
Yeah. Yeah.

[AB] 23:10:29
Yeah.

[P13] 23:10:31
Hmm.

[P13] 23:10:35
What else did we talk about?

[P13] 23:10:39
Oh yeah, template elections and is good for a small straightforward. Modification and for more custom and personalized modification I think by demonstration is really nice especially you want to annotate outside of the figure and

[AB] 23:10:42
Yeah.

[AB] 23:11:00
Yeah.

[AB] 23:11:04
Yeah.

[P13] 23:11:05
Yeah, that drawing recognize the pattern to make it. More beautiful, less doodling. Yeah, the the Like I'm already very comfortable with code input.

[AB] 23:11:13
Yeah. Yeah. Yeah.

[P13] 23:11:21
So yeah.

[AB] 23:11:21
Yeah, yeah. Yeah, and I think it. Right. Yeah, okay.

[P13] 23:11:23
I think that's all. About all 6. Yeah. Okay.

[AB] 23:11:32
Okay, one. Final, final question. Yeah, you said already said a little bit basically what surprised you the most but and I also know we talked a little bit about Combining visual, sorry, modalities, although I've seen you not.

[AB] 23:11:49
Talk about it that much yourself but I'm still wondering do you see any you have any thoughts about do you, of combining modalities.

[AB] 23:12:02
And would you see any value in that?

[P13] 23:12:03
Yeah, in the Yeah, yeah. I think in the case of circus plot, Combining all of the scenarios I feel like by demonstration and and the shelf construction would be a good combination.

[AB] 23:12:10
Yes.

[AB] 23:12:20
Yeah. Yeah.

[P13] 23:12:24
I think shelf construction can carry pretty much almost all needs for. In the circus pot.

[AB] 23:12:27
Yeah. Yeah.

[P13] 23:12:34
Yeah, I think chat input is able to. Get incorporated into all modalities.

[P13] 23:12:42
Yeah. Have a raw figure or like a preliminary figure and you can use chat to modify. Do you like to like?

[AB] 23:12:42
Yeah, yeah, exactly.

[AB] 23:12:49
Yeah. Yep.

[P13] 23:12:53
Or like, let's start with the figure with chat input and then. Modify it either way. Yeah.

[AB] 23:12:59
Yeah.

[P13] 23:13:00
There'd be a nice add on.

[AB] 23:13:03
Right.

[P13] 23:13:04
Yeah. I don't like the idea of chat input to be stand on its own. Yeah. You need some like controlable modules for it.

[AB] 23:13:10
Hmm. Yeah.

[P13] 23:13:16
Yeah. Hmm. Podium is like you don't need to incorporated like

[AB] 23:13:16
Yeah. Yeah.

[AB] 23:13:25
Yes.

[P13] 23:13:26
Elsewhere. The example of the example upload. Hmm.

[P13] 23:13:37
The example upload will give you what the tool thinks and then you can start from there. Bye, maybe templates.

[AB] 23:13:44
Yeah.

[P13] 23:13:47
Well, yeah, yeah.

[P13] 23:13:50
Any types of. As long as it can compartmentalize the all of the elements. From your example Like, I think the biggest difficulty of example upload is to Make it into personalizable segments.

[AB] 23:13:51
Okay.

[AB] 23:13:59
Yeah.

[P13] 23:14:10
Instead of, rating a whole thing. That's, not immutable, like not changeable afterwards.

[AB] 23:14:11
Yes.

[AB] 23:14:20
Yeah. Yeah.

[P13] 23:14:21
Hmm. Yeah, I think that's pretty much what I think on combining. Different stuff.

[AB] 23:14:28
Yeah, that's a very elaborate, answer and, thank you. Yeah. Okay.

[AB] 23:14:39
Then I think we should. Stop this session.

[AB] 23:14:45
But thank you very much again, for helping us and, giving you us your time.

[AB] 23:14:51
It's been really insightful. Yeah, no, for sure. You said you're up, you were busy because you're applying for PGDs, right?

[P13] 23:14:53
Okay.

[AB] 23:15:04
Did I remember that correctly? Yeah, nice. Have you? I don't really know how the process goes in US, but Do you hear something soon or how does it work?

[P13] 23:15:04
Yeah. Yeah.

[P13] 23:15:14
Yeah, yeah, I think, currently I'm having a difficulty in choosing a mom PhD.

[AB] 23:15:15
Like,

[P13] 23:15:20
Yeah, I don't wanna, I don't know if I would like to stay at Harvard because it's also good too explore different environments.

[AB] 23:15:21
Yeah.

[P13] 23:15:29
Okay. Yeah.

[AB] 23:15:29
Right. Yeah. Okay, well, that's it. Also very exciting.

[P13] 23:15:35
Yep, it is, it is.

[AB] 23:15:36
The something news coming. Yeah, yeah. Great, yeah, I, well, I wish you all the best of luck with that and making a choice.

[AB] 23:15:46
I'm sure it will be it will become more Well, it will be in your favor probably, I think it.

[P13] 23:15:53
Thank you.

[AB] 23:15:53
Hearing from you and seem to have it all. Very nicely under control. Yeah. And yeah, I'll reach out to you, again about the compensation, obviously.

[AB] 23:16:06
Your same email. Is, is that good?

[P13] 23:16:06
Yeah. And let me know if you have any. Question that that I can be helpful of.

[AB] 23:16:11
Yeah. Yeah, for sure. Like if I need to ask you about some quote or something, then, I definitely, ask you about some quote or something and, definitely, while we chat because, yeah, we will, I think you're actually our last person that we're speaking to and now we're gonna analyze all of this and that we're speaking to and now we're gonna analyze all of this and put it in some manuscripts.

[P13] 23:16:30
Okay, yeah.

[AB] 23:16:33
Yeah. Which I'm also happy to share. Yeah.

[P13] 23:16:33
Of course, I have one more input on, okay, now that you suddenly talked about codes. It's so good to have it.

[AB] 23:16:37
Oh, okay.

[AB] 23:16:41
Yeah.

[P13] 23:16:43
Automatically done. So there is this. Where I need to generate figure for each chromosome.

[AB] 23:16:45
Alright.

[P13] 23:16:51
And each chromosome have the same type of figure, I just have a 4 simple for loop.

[P13] 23:16:57
Running my plotting functions. Because I need to generate. 24 separate figures.

[AB] 23:16:59
Yeah.

[AB] 23:17:03
Right.

[P13] 23:17:03
Yeah, it's just, automatic. I don't know if you can. Other modality automatic.

[AB] 23:17:06
Yeah.

[P13] 23:17:11
Say like, yeah, yeah, in, in, in the case of, clone, circus plot on the different types of data say I need to plot the circus for all primates including human beings it's just easier to do it in codes.

[AB] 23:17:11
Yeah.

[AB] 23:17:27
Right. Yeah. Yeah.

[P13] 23:17:28
Yeah, usually a tool in such as IGV is just one simple. Load from file every time.

[P13] 23:17:37
You cannot load multiple files too. Do it. Yeah.

[AB] 23:17:39
Yeah. Yeah, you get all automated like that. Yeah.

[P13] 23:17:44
Okay, yeah, I just suddenly thought of it might be helpful.

[AB] 23:17:46
Yeah, no, thank you. Good, good addition. Yeah. They're useful as well.

[AB] 23:17:53
Alright, then I don't want to. Take more of your time. So thank you and have a nice rest of your day.

[P13] 23:18:05
Yeah, have a good evening. Bye.

[AB] 23:18:07
Thank you. Bye bye. Right.

[AB] 23:18:14
Saving everything.
