# Supplementary material for: Understanding Visualization Authoring Techniques for Genomics Data in the Context of Personas and Tasks
Source: IEEE Trans Vis Comput Graph. Author manuscript; Available in PMC 2025 Mar 4. (PMC11875953; doi:10.1109/TVCG.2024.3456298)
Supplement: tvcg-3456298-mm [file NIHMS2039885-supplement-tvcg-3456298-mm.zip › tvcg-3456298-mm/transcripts/P2.txt]

[P2] 12:06:23
Sorry, what should I say? What should I do here?

[AB] 12:06:25
P 2 like P2.

[P2] 12:06:28
Oh, sorry. Oh, okay. And.

[AB] 12:06:29
Yeah.

[AB] 12:06:35
Okay.

[P2] 12:06:39
Does that work? Okay.

[AB] 12:06:40
Yeah.

[AB] 12:06:43
Great. Then, yeah, we're now gonna then. Had to the.

[AB] 12:06:52
Training part. Unless at this point, yeah, do you have any questions already or?

[P2] 12:06:57
No. No, it's pretty clear.

[AB] 12:07:01
Okay, great. Yeah, so we share the link. In, in the chat.

[AB] 12:07:12
Could you? Open that link and then also share your screen where you are. You've opened it.

[P2] 12:07:20
Just.

[P2] 12:07:28
Oh, I think you're screen sharing, so it's asking if you want to stop. Okay.

[AB] 12:07:32
Oh, so yeah, I'll stop sharing. Yes.

[P2] 12:07:42
Okay. So, request access.

[AB] 12:07:44
Oh, why is it?

[AB] 12:07:47
Okay, that shouldn't have happened. Sorry. Hmm.

[P2] 12:07:50
That's okay. I requested it now so it should, should get like a link I guess.

[AB] 12:07:56
Yes. I don't see a request, but. Maybe this would work.

[AB] 12:08:04
Sorry, can you try the next one?

[AB] 12:08:09
I know, that is. That's nothing that might be the the second part. I'm sorry.

[P2] 12:08:14
Okay.

[AB] 12:08:17
I wonder why this happens.

[P2] 12:08:20
Let me try just refreshing.

[AB] 12:08:25
Yeah. Yeah. I think I just need to update the link.

[P2] 12:08:26
No, I still see your press access.

[AB] 12:08:47
Oh wait, I can actually prove you now. Yeah.

[P2] 12:08:50
Okay.

[AB] 12:08:57
Okay, does it work now?

[P2] 12:08:59
And let me refresh. See.

[AB] 12:09:05
No. Good.

[P2] 12:09:07
So.

[AB] 12:09:09
Hmm. Now, then, wait, I'll just anyone think yet.

[AB] 12:09:17
No, it shared another link. In the chat.

[P2] 12:09:25
Okay.

[AB] 12:09:25
Yes. Cool. Yeah, so, yeah, so this kind of Big map, setup, will walk you through, 6 modalities.

[P2] 12:09:38
Okay.

[AB] 12:09:39
And we start with the one that's called template selection. Yeah and as you can read here that's basically you can Choose a charge from a gallery of chart types and this is well known in for example commercial tools like Microsoft.

[AB] 12:09:53
Excel. And if you press the button now, we can continue to see a video of that.

[AB] 12:10:00
And.

[SL] 12:10:02
Yeah, just a click. Yeah, notice that at the end of this training session, you will.

[SL] 12:10:09
You'll be tested with over like 10 questions so just to make sure that you understand.

[P2] 12:10:13
Okay.

[SL] 12:10:16
Those different modologies.

[P2] 12:10:18
Sure.

[AB] 12:10:20
Yeah, and now, yeah, if you've seen the video, you can rest try this modality.

[AB] 12:10:26
And then, it tells you above what you can do.

[P2] 12:10:33
So when you say, without, it means I can upload an Excel sheet and it will let me.

[P2] 12:10:40
Parse data or is it more like these are the things that like you know like Excel does and now you'll be able to do it with this.

[P2] 12:10:47
A new visualization tool as well.

[AB] 12:10:49
Yeah. It's more like the fact that you can choose a type. Like this almost predefined.

[P2] 12:10:53
Okay. Visualization, yeah.

[AB] 12:10:56
Templates. Yes, and all the so this will always go like you first see video and then you can interact with it with Yeah, this very.

[AB] 12:11:08
Basic implementation that is just to get a feeling for it. Yeah, not everything is functional.

[P2] 12:11:13
Okay, cool. Sure.

[AB] 12:11:15
Yeah.

[P2] 12:11:19
Thanks.

[P2] 12:11:30
Hmm.

[AB] 12:11:44
I'm sorry, just to quickly interrupt you. Can you press see on your keyboard? The set.

[P2] 12:11:47
Hmm.

[P2] 12:11:50
C. See, does that work? Okay.

[AB] 12:11:51
Yeah, Yes. Yeah, yeah, and it's in full screen. Otherwise it doesn't work.

[P2] 12:12:00
Sure. Let's see.

[AB] 12:12:01
Yeah.

[AB] 12:12:13
Yeah.

[AB] 12:12:24
Yes, we go only the bar and. Isalia dropping works, but yeah.

[P2] 12:12:26
And the value. Okay, gotcha.

[AB] 12:12:31
You could imagine that you can use it for other encodings and other data fields.

[P2] 12:12:32
Gotcha.

[P2] 12:12:37
Yep,

[P2] 12:12:46
Gotcha. Okay.

[AB] 12:12:54
Yeah, so here. Do things are shown.

[AB] 12:13:11
Maybe I can explain a bit in words because this one is a bit weirder so here you basically see that in the first part with the mouse interaction.

[P2] 12:13:20
Yeah.

[AB] 12:13:20
Someone demonstrates that they want to change this into a bar chart and then. By dragging those points.

[P2] 12:13:27
Huh.

[AB] 12:13:29
The system updates to bar chart type.

[P2] 12:13:34
I see.

[AB] 12:13:36
And in the second.

[P2] 12:13:39
Because I don't understand how, yeah, sorry, go ahead.

[AB] 12:13:42
No, sorry, you go first.

[P2] 12:13:44
No, I, so you're saying the first part where the mouse interaction they're dragging the points and then on the bottom when it populates they're selecting the That's what's happening.

[AB] 12:13:51
Yeah.

[AB] 12:13:56
Yep. Yeah. Yeah, and this is just to change the type, but the paradigm is about that.

[P2] 12:13:57
Okay, cool, pressure. Alright. I'm with you.

[AB] 12:14:04
Yeah, you can demonstrate something that you want and then the system should interpret that as an intent. And the pen one.

[P2] 12:14:10
Got it. Yep.

[AB] 12:14:13
There is a, yeah, it's not, yeah, it's a bit small and it happens fast, but you see that an A is, drawn with the pen.

[P2] 12:14:19
Yeah, and it calculates the average.

[AB] 12:14:22
To signal that someone wants to average. Yeah.

[P2] 12:14:26
Yep. I see you. Okay. Gotcha.

[AB] 12:14:30
Yes.

[P2] 12:14:32
So.

[AB] 12:14:46
Yeah. So this decision is very simple case, but. Would be as if you draw very quickly an arrow and it's like transformed into a Yeah.

[P2] 12:14:55
To the yep Cool.

[AB] 12:15:00
In the mouse one here doesn't work. Yeah.

[P2] 12:15:02
Okay.

[P2] 12:15:05
So this is like if I wanted to show point what I'm if I'm in a presentation or if I'm showing some data like quickly show that I'm talking about this.

[AB] 12:15:14
Yeah, yeah, that could be in need. Yes.

[P2] 12:15:14
Call him? Okay, yep. Oh 3.

[AB] 12:15:19
Yeah. Hmm.

[P2] 12:15:29
Oh, that's very cool.

[AB] 12:15:36
Yeah, so it's just a. ChachipT basically.

[P2] 12:15:40
Yeah.

[AB] 12:15:52
Yeah. The same the same principle yes

[P2] 12:15:54
Recall. No.

[AB] 12:16:15
Yeah, you're nothing worse. It's just that you would be able to kind of show the code and hide it and yes.

[P2] 12:16:19
Change the stuff. Yep, alright, cool.

[AB] 12:16:24
And I think this is the last one. Yeah.

[P2] 12:16:35
Okay.

[P2] 12:16:39
Okay.

[P2] 12:16:45
Gotcha.

[P2] 12:16:54
Oh, should I? I don't know if I haven't. Oh, just this one, okay, gotcha.

[AB] 12:16:58
Yeah, yeah, it's a bit clunky. Okay. I think that was the end.

[P2] 12:17:00
Alright. Okay.

[AB] 12:17:08
So now we have a very quick little pest for you. And you can go to the Zoom again and click on.

[P2] 12:17:12
Okay, sure.

[P2] 12:17:19
Hmm.

[AB] 12:17:19
The 4 Google form, the last link that was shared. And I think it would be good. Yeah.

[AB] 12:17:27
We need to also see that.

[P2] 12:17:30
You can see it, right? Okay.

[AB] 12:17:31
Yes.

[P2] 12:17:33
Of that 2.

[P2] 12:20:03
Okay.

[AB] 12:20:05
Okay, yeah.

[AB] 12:20:08
As far as I could see, I think. You'll have them correct at least.

[P2] 12:20:19
Okay

[AB] 12:20:21
Our definition of correct. Do you have any questions still? Like is it pretty clear how they put the intuition is behind them?

[P2] 12:20:31
Yeah, yeah, I think so.

[AB] 12:20:33
Okay. Great. Then we're actually Exactly on time and we can go to The second part.

[AB] 12:20:44
So the actual. Yeah. Justing for different parts of the visualization construction. Here.

[P2] 12:20:53
Okay.

[SL] 12:20:55
Yeah.

[AB] 12:20:55
And we will. Share a new prototype.

[SL] 12:20:59
Yeah, do you have a link? I don't have that.

[AB] 12:21:04
Oh.

[AB] 12:21:09
Oh, I see. Something went wrong. Yes. Okay.

[AB] 12:21:36
Here.

[AB] 12:21:41
Also gonna ask you to

[AB] 12:21:47
If you click on this link.

[AB] 12:21:54
Gonna ask if you can also. Go in. Yeah, so again, full screen mode and then.

[P2] 12:22:03
Oh, yes.

[AB] 12:22:06
That and then you see the Yeah, you see these avatars on in the top if you go with your mouse a little bit to the top of the window.

[P2] 12:22:07
Does that work too?

[AB] 12:22:16
No, sorry, the right part. More? Yeah, as yourself if you click there on the arrow and then Click spotlight me.

[P2] 12:22:20
Yep.

[AB] 12:22:34
I can follow. What you're doing.

[P2] 12:22:37
Okay.

[AB] 12:22:39
Yes. Okay, good. Yeah, so this part is pretty self-explanatory.

[P2] 12:22:41
Cool. Yep.

[AB] 12:22:48
Here are some instructions that you can read. After I end on talking and then you will go through 8 probes.

[AB] 12:22:56
And, we will maybe ask you any follow-up questions during so we might interrupt you. And you can also just ask us anything if you're adopting something yeah, so I think.

[P2] 12:23:08
Okay. Cool. Yep.

[AB] 12:23:12
Just, go ahead.

[AB] 12:24:06
Sorry, can you press set again? Hmm. Yeah. Yeah.

[P2] 12:24:08
Oh yeah. That work? Okay.

[AB] 12:24:14
And maybe I can clarify a little bit. So the bottom, those screens are basically kind of reminders of the mobile modalities that you just learned about.

[AB] 12:24:23
And the top right is kind of the visualization, canvas of this imaginary tool. That has all of these modalities as options for you to use.

[P2] 12:24:32
Okay.

[P2] 12:24:38
Sure.

[AB] 12:24:38
So we're now. Yeah, we are wondering how you would tackle any of these example to us.

[AB] 12:24:46
You can just choose one. With which modality or modalities and why.

[P2] 12:24:51
Gotcha. Okay. And do I only need to select one or it's like a combination of something?

[AB] 12:24:57
Yeah, you can do also do multiple or you all the way in the Right bottom there's other so even if you I think something else could be.

[P2] 12:24:59
Okay.

[P2] 12:25:03
There's the other. Yeah.

[P2] 12:25:06
I see. Okay, gotcha.

[AB] 12:25:08
Yeah.

[SL] 12:25:30
Yeah, just too, also note. How could you also like, I think a lot while, said I think, yeah, yeah.

[P2] 12:25:35
Oh sure, of course, yeah. So, what I'm seeing here is a visualization of a from BAM file.

[AB] 12:25:38
Hmm.

[SL] 12:25:38
Okay.

[P2] 12:25:46
In this table here And then also the pilot visualization that I would typically see in, like, IGV or some sort of pilot tool.

[P2] 12:25:56
And the task I'm thinking about is. Filtering out the low quality rates. And so if I do upload a BAM file, it's presented to me in a table format.

[P2] 12:26:07
It would be you sort of see I mean, the man file is standardized. So one of these columns.

[P2] 12:26:16
Show me the quality score. And so it would be nice if I can. Either by code just say, okay, if this is like some sort of data frame, filter out.

[P2] 12:26:27
The rows Bye the quality column. Or in the chat and put I would I could just ask using this column filter out.

[P2] 12:26:37
The low quality reads. So that's what I think are there is what I would do.

[AB] 12:26:39
Yeah.

[P2] 12:26:45
In this case.

[AB] 12:26:45
Yeah. And then. Doesn't help for you if see.

[P2] 12:26:52
Oh for the Go ahead.

[AB] 12:26:56
So, would you use at all the like? Visualization already or not. Yeah.

[P2] 12:27:03
For the for the low quality reads maybe not it would be useful to see maybe once I filter out the low quality reads, how does the pilot look like?

[P2] 12:27:14
So that would be useful, but, I guess. Maybe it's more useful for useful for the first task like calculating the covered score.

[P2] 12:27:28
But I'm just thinking more about the low quality. And I now that I'm thinking about it, it could be useful to see.

[P2] 12:27:33
If there is regions that in my in my BAM file that are you know that have more low quality, and am I getting rid of all of them?

[AB] 12:27:41
Yeah.

[P2] 12:27:41
Or sometimes in in biology, like some, some reasons are just hard to map and then I don't want to lose specifically those reads.

[P2] 12:27:50
And so can I keep those reads and remove low quality reads that are not from that area?

[AB] 12:27:51
Yeah.

[AB] 12:27:57
Yeah. Okay.

[P2] 12:27:59
Yep. Okay. Yeah.

[AB] 12:28:02
Actually if you say from that area, would you think that you would still do that with? Those either those 2 modalities or

[P2] 12:28:12
So again, when I say area, I have coordinates and BAM file also stores like coordinates, so I'm sure there's a way.

[AB] 12:28:17
Yeah.

[P2] 12:28:21
At least in code, I know there would be a way to say, OK. From this area, keep it, but then remove it from everywhere else.

[AB] 12:28:27
Yeah.

[P2] 12:28:28
Maybe in chat as well. Yep.

[AB] 12:28:30
Yeah. Yes. Okay. Yeah, then we can.

[AB] 12:28:36
Continue to the next.

[P2] 12:28:38
Okay.

[P2] 12:29:08
So. I'm thinking more of the line chart of a bigwig file because it's When I'm more familiar with and.

[AB] 12:29:18
Yeah.

[P2] 12:29:21
I mean Big Wig files will give me let's say at a very low resolution the the coverage at that base pair let's say and so we want to create a just a line chart so It could be one of these where I just say, okay.

[P2] 12:29:38
I want, you know, in this set of coordinates. The line, the line chart.

[P2] 12:29:47
From whatever start position to the n position. So maybe template selection can help there.

[P2] 12:29:54
I'm not sure if I can put in like a set of coordinates in template selection.

[AB] 12:29:58
Yeah.

[P2] 12:29:59
And so I might have to first either extract that region out of the big rep or ask it from like, do some, But my default is always gonna be code input because that's what I'm familiar with but I think I think it if it can upload a file and say okay these are the coordinates I want and then I want the line.

[AB] 12:30:13
Yeah. Yeah, okay.

[P2] 12:30:23
Line chart I think it would be template selection shelf construction. I'm thinking about it, but, If I can put the X as a as the coordinate that would be useful, but I always see x as a, I mean, so far I've only seen it as a category or is it grouping?

[AB] 12:30:25
Yeah.

[P2] 12:30:44
But maybe if I can put it as a as as the coordinates Then I could construct a line chart.

[P2] 12:30:52
Using the shelf construction as well. Let me think. Visualization by demonstration.

[AB] 12:30:55
Yeah.

[P2] 12:31:03
I guess I don't know how powerful this thing is, like the visualization by demonstration in the sense.

[P2] 12:31:14
Can I upload a bigwig file? And then just say okay and then like if I with with a pen or something I put in the coordinates and it will be able to tell me, okay, these are the, this is what it looks like.

[AB] 12:31:25
Yeah.

[AB] 12:31:29
Yeah. Yeah.

[P2] 12:31:29
In a line plot or something like that. So. Maybe this is Yeah, I don't know what to think about this.

[AB] 12:31:38
And

[P2] 12:31:38
I think templates election our shelf construction are by more go-to's

[AB] 12:31:42
Yeah. Yeah.

[AB] 12:31:45
Or code you said, right? Because that's

[P2] 12:31:47
Yeah, that's like my default, but yeah. I mean, I know how to do it in code, so that's why, I mean, I know how to do it in code, so that's why, code input, but.

[AB] 12:31:51
Yeah, yeah.

[AB] 12:31:55
Yeah. Yeah. Okay, that's clear. Let's go to the next.

[P2] 12:31:56
Yes.

[P2] 12:31:59
Okay, cool.

[P2] 12:32:15
Sorry, that what is that? T, the t-ticks? Is that the?

[P2] 12:32:20
Just the spacing. Like what it says change text.

[AB] 12:32:23
Oh, sorry. Yeah, there is this space through the Yes, sorry.

[P2] 12:32:29
Oh, the extra. Okay, perfect. Gotcha.

[P2] 12:32:35
Right. So.

[P2] 12:32:42
Let's see, I think.

[AB] 12:32:42
Yeah, or any other. Oh, sorry. Go ahead.

[P2] 12:32:45
No for I mean these both both of these tasks are like Something that when I when I show plots to my PI, you always ask for like, you know, a different scale or a different color.

[AB] 12:32:56
Yes.

[P2] 12:32:58
So. I think in chat I would be able to ask, how can I change the color?

[P2] 12:33:05
To let me change the color or maybe

[P2] 12:33:18
I'm sorry. I was gonna say something. Oh, sorry. Change the color or also change the, the x interval intervals to a different scale.

[AB] 12:33:27
Yeah. Yeah.

[P2] 12:33:27
Like here, I know it's like my chromosome, but I'm imagining if this was not by chromosome and just like a, you know, a normal numerical scale, can I change it to lock scale or something like that?

[AB] 12:33:37
Yeah.

[P2] 12:33:38
Sorry, lost my screen for a second.

[AB] 12:33:41
No.

[P2] 12:33:43
Okay. So yeah, I think chat input would help with that. I mean, I'm guessing template selection would also have some ways to change, the color or the, the intervals.

[AB] 12:33:45
Yeah.

[P2] 12:34:03
And let me think. I've I'm not sure if it falls in. One of these.

[P2] 12:34:18
But.

[AB] 12:34:21
Yeah.

[P2] 12:34:23
Like I'm kind of thinking like if I want to see the entire like I wanna see chromosome one to Z but I wanna zoom in to chromosome one but also like keep the others there can I like start zooming in and cross on one and the others would be like squish so like keeping this I guess static or fixed but when I start zooming into a certain area The other the other the other portion is kind of

[P2] 12:34:49
switched together while I'm zooming in here. So I don't know if that's visualization by demonstration, but like somehow interacting with the with the graph.

[AB] 12:34:51
Yeah.

[AB] 12:35:02
Yeah. Yes, okay. Because that is a task that also is something you would. Typically try to do only zoom for one region, not everything.

[P2] 12:35:03
That's why I marked out there here.

[P2] 12:35:07
Yep.

[P2] 12:35:16
So I'm trying to think where it is useful like that. And Like, sometimes, hmm.

[P2] 12:35:28
So like I, like, in a, in a G-was study or something, like you have those Manhattan plots and you know, you see like the entire thing.

[AB] 12:35:38
Yeah.

[P2] 12:35:40
And sometimes it's useful to see a genome wide, but you know. You really want to see gene names or what the actual coordinate is and so you can zoom into that.

[AB] 12:35:47
Yeah.

[P2] 12:35:49
Aerial and while keeping the rest of the area loaded at the same time so I'll be able to like zoom into something and come out whenever I want to.

[AB] 12:35:58
Yeah. Yeah. Okay. That's it.

[AB] 12:36:05
And yeah. I think you mentioned for a couple of these what could be done but would you then still have .

[AB] 12:36:15
One preferred way for the task of this customization I think.

[P2] 12:36:19
So yeah, so in template selection, I don't know if there's a color bar.

[P2] 12:36:28
If there's a color bar, I would go to template selection. Like, you know, like how like a Excel or word has like way I can select the color I want it to be.

[AB] 12:36:38
Yeah.

[P2] 12:36:39
Or I would just ask. The chat input to create it for me. I think the nicer thing about chatting put is also I could ask it specifically, like in Templin selection.

[AB] 12:36:42
Yeah. Yeah.

[P2] 12:36:52
I might like if I wanted color a certain portion, like I wanna color only, chromosome 2.

[P2] 12:36:59
Like how How can I select that area and then color that specific part? I don't know how I would do it in template selection.

[AB] 12:37:08
Yeah.

[P2] 12:37:08
But in chatting for my DVDs I can just say oh I want We're also to a different color, you know, red or something.

[AB] 12:37:16
Yes.

[P2] 12:37:17
So, yeah, preferably if I, I think it'd be template or chat.

[AB] 12:37:19
Okay. Yeah. Okay, cool. Well, we don't I don't notice it but

[P2] 12:37:32
Okay. Oops, sorry, keep losing. Connection. Okay.

[P2] 12:37:42
It's the same thing to do with the, doesn't matter, right?

[P2] 12:37:56
Okay. So. Here.

[P2] 12:38:02
It seems like we want to change the visualization type to a certain. So different.

[P2] 12:38:07
DI think template selection is like the easiest for me here. Hey, I already see that these are like the predefined.

[AB] 12:38:10
Yeah.

[P2] 12:38:16
Types of what I can change it to I guess I don't know. I understand what layout means.

[P2] 12:38:25
Like. If you can clarify.

[AB] 12:38:26
Yeah. Yeah. So here we are looking at, linear layout because it's like the linear track.

[P2] 12:38:35
Oh, so if you want to like wrap this around.

[AB] 12:38:35
But you can, yeah, it could also be circular or yeah, this other weird one that's bit more, like it's the,

[P2] 12:38:38
Gotcha.

[P2] 12:38:45
Sorry. Yeah. Hmm.

[P2] 12:38:53
I don't typically work with circular or this Hilbert layout. I don't know, I guess.

[AB] 12:38:56
Yeah, yeah.

[P2] 12:38:57
Yeah, but, yeah, changing the visualization type if it's or if I already see something that's like this.

[P2] 12:39:05
Maybe templates selection or shelf construction is, Easiest.

[AB] 12:39:08
Yeah. Yeah.

[AB] 12:39:11
Okay.

[P2] 12:39:14
Okay.

[P2] 12:39:17
Okay.

[P2] 12:39:40
So this would be your example, upload. Maybe code. So, okay. So the task is to, add a track, of some sort to this plot.

[AB] 12:39:49
Yes.

[AB] 12:39:54
Yeah.

[P2] 12:39:57
Of some sort to, to this plot. I don't work with proteins that much. I've added track, of some sort to, to this plot.

[P2] 12:40:03
I don't work with proteins that much. I'll explain it in that sense.

[AB] 12:40:04
Yeah, that's fine. Yeah.

[P2] 12:40:06
It's kind of similar. So in a way, when I'm looking at DNA track sometimes.

[P2] 12:40:12
Other tracks I wanna add is like candidate enhancers or other regions like if I'm doing a CRISPR experiment there are certain regions that I know that my guide has gone and targeted.

[P2] 12:40:24
And so I'll have like a bed file or some kind of coordinate based file that would label those regions.

[P2] 12:40:33
And give me, like an annotation basically. And so very clearly after.

[AB] 12:40:37
Yeah.

[P2] 12:40:41
It's upload a file that I might have. Sometimes these files are, you know, available on the On the internet, they're just like big wave files or red files that I need to pull down so Typically I would just download like W get the file and then import it where I need where I need it to be.

[AB] 12:40:55
Yeah.

[AB] 12:41:02
Yeah.

[P2] 12:41:04
I

[P2] 12:41:08
I think that's it maybe.

[P2] 12:41:15
Yeah, I think I think those are my 2 options.

[AB] 12:41:18
Yeah. So, can you elaborate a little bit why? The example upload would be good choice.

[P2] 12:41:27
So yeah, if If I have. A bad file that is local to my machine, like if it's a custom bed file that I like I made like on my notepad or text file and then I just need to upload that and populate it here.

[AB] 12:41:28
Is that big?

[AB] 12:41:46
Yeah.

[P2] 12:41:48
Another thing that could be useful is

[P2] 12:41:55
Hmm.

[P2] 12:42:00
Actually, I take it back, sorry now. Yeah, the upload is basically like a bed file and, It be shown up here.

[AB] 12:42:03
Hmm.

[AB] 12:42:09
Yeah, but would it be like? The bed file is in the data file or like. A visualization that you already have on your machine.

[AB] 12:42:21
Of this.

[P2] 12:42:21
Yeah, it's a data file, I guess. You're right. It's not a, it's not a visualization file.

[P2] 12:42:26
I guess.

[P2] 12:42:29
Yeah, I guess I guess

[P2] 12:42:33
That's one example uploaded, right? It's supposed to be like some. An example of the visualization you want.

[AB] 12:42:40
Yeah. You can kind of, assume that you have the data loaded, like injected.

[P2] 12:42:41
Yes, maybe not example upload.

[P2] 12:42:47
Loaded right. Yeah,

[P2] 12:42:51
I see. Then if I have the data loaded, then it might be a shelf construction where I can where I can say, okay, I already have this and then I need to, you know.

[P2] 12:43:02
Drag this data row, column, whatever it would be into this plot, it would like show up.

[AB] 12:43:08
Yeah. Yeah.

[P2] 12:43:08
Hello. Yeah.

[AB] 12:43:13
Hello.

[P2] 12:43:14
Okay, yeah, thank you. This This was not the right. Okay, cool.

[AB] 12:43:17
Yeah, no worries. No, no, no, that's fine. And the shelf.

[AB] 12:43:24
Construction, you said as an option because you can. You need to like finer grain control that it offers like, over example template based.

[P2] 12:43:36
Yeah, like That's one thing if I can also have multiple bed files or like multiple, tracks that I want to see.

[AB] 12:43:45
Yeah.

[P2] 12:43:45
And so I should be able to, you know, drag those in and then see, okay, if I want.

[P2] 12:43:52
You know. So, let, let me put it this way. Bed file or a bad graph file sometimes have multiple columns and they'll have different like, coordinates will be start and start chromosome start n but then you might have some numerical score you might have some some kind of.

[AB] 12:44:02
Okay.

[AB] 12:44:09
Yeah.

[P2] 12:44:14
Like text annotation or some grouping And so sometimes I want to see the score, sometimes I want to see like the labels.

[P2] 12:44:23
So that's what I'm saying. When I upload the bed file, there will be, there will be the columns and then, you know, based on what I want to see.

[AB] 12:44:28
Yeah.

[P2] 12:44:28
I want to drag the the column names into this. Like, yeah, into the shelf.

[AB] 12:44:36
Yeah, okay, that's clear.

[P2] 12:44:37
Okay, cool.

[P2] 12:44:45
Okay.

[AB] 12:44:54
Oh, I think there's again a spelling mistake. In the first example to us it should be in another sample or another region of interest.

[P2] 12:44:59
Okay.

[AB] 12:45:06
Yeah.

[P2] 12:45:06
Okay. Yep. And, what's the create a, a brush? Is that?

[P2] 12:45:14
Alright, in the second task.

[AB] 12:45:14
That is Yeah, so that is, that would, allow you to link.

[AB] 12:45:22
Yeah, so link these 2 views so it would be kind of this slider slider component that you visually see probably on the overview view.

[P2] 12:45:33
Hmm.

[P2] 12:45:36
I see.

[AB] 12:45:36
And then you would be able to manipulate that one to show what the detail view is. So it's gonna be, yeah.

[P2] 12:45:43
Gotcha. Okay.

[P2] 12:45:46
So. I'm thinking about cloning this visualization. But in a different sample or a of interest.

[AB] 12:45:47
Right.

[AB] 12:45:56
Yeah.

[P2] 12:45:56
And.

[P2] 12:46:01
I

[P2] 12:46:05
I guess I could, either do it by visualization by demonstration. If I can.

[P2] 12:46:19
No point.

[P2] 12:46:25
Hmm. Okay, let me let me take a step back. Maybe I should do. Like example upload makes more sense to me because right now because You have an example of what I want and I wanted it in a certain sample.

[P2] 12:46:39
So I should be able to upload this and say, okay. I wanted in the sample or this region of interest.

[AB] 12:46:45
Yeah.

[P2] 12:46:46
So that's the example upload. Visualization by demonstration, I guess I wanted to say that if I already have this populated somewhere in this UI.

[P2] 12:46:57
With my, with my pen or my mouse, I just click on some other sample, and it will be able to generate the same plot for me.

[AB] 12:47:07
Hmm. Yep.

[P2] 12:47:08
Using yeah. Maybe with chat input as well if I can say okay have like can you construct the same you know the same plot same visualization but I wanted in this example.

[AB] 12:47:24
Yeah.

[P2] 12:47:27
And. Code teams. I mean

[P2] 12:47:33
Code seems difficult in this case because I don't know the underline code for this is And yeah, I think.

[P2] 12:47:42
Those are my options.

[AB] 12:47:44
Yeah.

[AB] 12:47:47
Okay. Yeah.

[P2] 12:47:48
Okay, okay.

[P2] 12:47:54
Use.

[P2] 12:48:01
Okay. So. Sure.

[P2] 12:48:06
I mean, we want to change the arrangement of these plots, either vertical or horizontal, something like that.

[AB] 12:48:10
Yeah. Yeah.

[P2] 12:48:13
So, you like that's something I can. Ask the chat to do. And I just laid this out all out in one column or one row.

[P2] 12:48:22
It should also be able to do it in code. If I have like a I figure what it's called.

[P2] 12:48:31
And Python but in R there's like I'm forgetting what you call it an R 2.

[P2] 12:48:38
Doesn't matter. There's like a grid system and you could change the columns or the layout.

[AB] 12:48:39
Yeah.

[AB] 12:48:43
Yes.

[P2] 12:48:43
And that

[P2] 12:48:48
Let's see.

[P2] 12:48:51
I guess in template selection or shelf Well, no, these are these are single plots in both of them.

[P2] 12:49:00
So maybe not that. And then in Penn and Mouse, I mean, using the Mouse, you should be able to like drag certain.

[P2] 12:49:13
Parts of this plot into the area I want.

[AB] 12:49:17
Yeah, yeah. Is there any one of these? That you would most likely use or maybe a combination.

[P2] 12:49:18
Yep.

[AB] 12:49:27
I don't know.

[P2] 12:49:27
Chat input would be the easiest. Since it's rearrangement, or then the second preference if it's, like if it's easily dragable, then I might not even do it.

[AB] 12:49:29
Yeah.

[P2] 12:49:40
Actually, I take it back if it's like just dragable easily to any coordinates in my coordinates.

[P2] 12:49:44
I'm in the space that I might do. Just move it around with the mouse. And then, you know, like in, like PowerPoint or something you get like the the alignment a little bit like the Yeah.

[AB] 12:49:45
Yeah.

[AB] 12:49:48
Yeah.

[AB] 12:49:57
Yeah, yeah, the It will snap to the yeah exactly

[P2] 12:50:01
Yeah, exactly. But then yeah, so maybe the mouse is easiest to do it quickly and then chat and then code.

[AB] 12:50:09
Yeah. Okay, yeah. It's clear.

[P2] 12:50:18
Right.

[AB] 12:50:19
Yeah, this is the last task for now.

[P2] 12:50:30
Okay.

[P2] 12:50:49
Hmm. So.

[P2] 12:50:55
I guess here somewhere I find it useful where the example upload could be maybe. In the sense that if I have this cloud already generated but I wanted in a certain style.

[P2] 12:51:08
Could I ask example upload? Like if If I see in another paper, oh this is how the style of the.

[P2] 12:51:17
Visualization is can I upload that into example upload and It'll change this plot to look like that.

[AB] 12:51:24
Yeah.

[P2] 12:51:25
I'm not sure if that's one of the possibilities. Okay, yeah, then maybe example upload.

[AB] 12:51:28
Yeah, definitely.

[P2] 12:51:35
You because if I'm thinking about using it as a virtualization as a figure for a paper.

[P2] 12:51:42
Then, you know, I'll go out and I've already seen papers that have published, these tracks in a certain way.

[AB] 12:51:50
Yeah.

[P2] 12:51:50
And so I'll be like, okay, you know, this is what I want. Cause it looks clean and nice.

[AB] 12:51:54
Yeah.

[P2] 12:51:55
I guess I would be worried about. Since this is again a figure for a publication and this is these are tracks if I accept if I upload an example Does it change the actual the values of the of the tracks?

[AB] 12:52:10
Yeah.

[P2] 12:52:12
So that would be kind of a mess if you know it's bringing peace where it's not supposed to be or something.

[AB] 12:52:17
Yeah.

[P2] 12:52:19
And so then in that case, I might go chat input and then I will ask it. For like each track the exact thing I want like you know if I want the actual labels like excitatory neurons should be displayed outside the the box can will be able to do that.

[P2] 12:52:42
And then. Lastly, it would be Maybe by using the mouse, can I click on things and rearrange them?

[P2] 12:52:52
And add labels or change the text yeah, I I think that those are my options here.

[AB] 12:52:56
Yeah.

[AB] 12:53:04
Okay. And again, would you have Any one of the or maybe highly dependent on of course this kind of one open task so what what the annotation would be, I guess.

[AB] 12:53:17
Which modality you would prefer.

[P2] 12:53:17
Like. Yeah, if If I have an example that I if I like, that I really wanted to look like that, that would be my first choice.

[AB] 12:53:25
Yeah.

[P2] 12:53:27
And also like, hoping that it doesn't change the actual data values. Then the next one. Mmm.

[AB] 12:53:32
Yeah.

[P2] 12:53:40
I'm next to be using a mouse because I could ask the chat to do it, but in the end it's just a little better if I can move it myself in.

[P2] 12:53:46
Really see the changes happening in front of me rather than okay. I last chat then look at it the last chat again and I keep looking at it if I can drag and drop it's a bit easier I think.

[AB] 12:53:53
Yeah.

[P2] 12:53:56
So then, yeah, using the mouse and then. Last week the chat

[AB] 12:54:01
Yeah. Okay. Good. Yeah, then, you can click next again, I think.

[P2] 12:54:04
Okay.

[AB] 12:54:08
That will redirect you to. Yeah. And another very short form.

[P2] 12:54:13
Okay.

[P2] 12:54:20
Should I record?

[AB] 12:54:22
Yeah.

[P2] 12:54:23
Yeah.

[P2] 12:54:37
So. Template. Somewhere.

[P2] 12:54:47
Let's say.

[P2] 12:55:07
Hmm.

[P2] 12:55:12
I guess this question, it's slightly loaded in the sense that I have preferences for the modality based on the data.

[AB] 12:55:21
Okay.

[P2] 12:55:21
In the sense a lot of My data is the data I handle is like, So as much as I would like to use it for template selection.

[P2] 12:55:31
I can't, and so I have to default the code. But I'm gonna assume that, you know, everything can be loaded into this UI and Okay.

[AB] 12:55:34
Yeah.

[AB] 12:55:38
Yeah, yeah, you can see some sort of. Magical systems.

[P2] 12:55:41
Yeah, yeah, yeah. Yeah.

[AB] 12:55:46
That's good that you pointed out. Yeah.

[P2] 12:55:52
Okay.

[P2] 12:56:04
Oh, sorry, these aren't ranks. These are the like how much I would use them.

[P2] 12:56:08
Sorry, my bet. Okay, gotcha.

[AB] 12:56:08
Yeah.

[AB] 12:56:26
Okay.

[AB] 12:56:30
Thanks. Right. Then. I think we have 5 min left to.

[P2] 12:56:31
Okay.

[P2] 12:56:36
Okay.

[AB] 12:56:38
We had some. Open question still, well, related to what you just filled out.

[AB] 12:56:45
So maybe the first question is What was your general experience of? Yeah, trying out it's different, well, imagining to use these different modalities.

[P2] 12:57:01
Yeah. I mean, I think it's really nice that you're exploring all these, modalities to use.

[P2] 12:57:08
It would be super useful to to have them In a certain way I was also thinking now that you have these modalities, Is there is there a way to use?

[P2] 12:57:23
Is it like if I have some data that's uploaded? Oh and I have these 7 modalities.

[P2] 12:57:29
Can I Use one moreality, let's say like the template selection and then switch over to mouse or the chat and be able to

[P2] 12:57:40
Continue from that point using the chat or the mouse or is it like I choose one? But then if I have to switch to another, you do have to kind of, you know, start from scratch or.

[AB] 12:57:42
Yeah.

[P2] 12:57:53
You know, go through that process again. But, as a system, I think it'd be really cool and it seemed very fluid on, how to use it.

[AB] 12:57:56
Yeah.

[AB] 12:58:06
Yeah.

[P2] 12:58:07
The I have to admit the. Example by upload is still slightly unclear to me like in use case terms.

[AB] 12:58:15
Okay.

[P2] 12:58:20
I see the value of it. But it's also like. I mean, I need maybe because I don't.

[P2] 12:58:25
I don't use it that much but or I haven't heard of people asking for a feature or looking for a feature like that so I don't know like the actual power of it yet but it'd be interesting to see that.

[AB] 12:58:27
Yeah.

[AB] 12:58:38
Yeah.

[P2] 12:58:42
So I don't know the actual power of it yet, but it'd be interesting to see that as well.

[AB] 12:58:42
Yeah.

[P2] 12:58:43
Yeah.

[AB] 12:58:45
Okay, yeah, I think this. Example upload. Yeah, it is kind of futuristic, but.

[AB] 12:58:56
C has been involved actually in a project, like in a research prototype where That's had was explored.

[AB] 12:59:04
That was actually one of the videos and One use case, well, where you would start this, I think.

[AB] 12:59:11
There you can at least copy the the feature like the style of the features of the visualization and then You would need to then say to the system now use my own data for this in this part.

[AB] 12:59:27
Yeah, but I guess I can understand how that one is a bit harder too. Complex.

[P2] 12:59:33
Yeah, this is harder to place like, okay, like where can I actually use this, I guess?

[AB] 12:59:34
Yeah. Yeah. Yeah, yeah.

[P2] 12:59:41
Yeah. I really like the example of the I think it was a I wanna see the first, probe where it was the task was to Soter the band file.

[AB] 12:59:54
Okay.

[P2] 12:59:54
Or, And so it's really neat to see that, okay, if I upload a BAM file, I have a table of like whatever the BAM columns are, but also I get the coverage plot right alongside it.

[AB] 13:00:08
Yeah.

[P2] 13:00:09
Because when I, when I usually get a ban file, I have a terminal open where I can see the Yocto reads and then I have to actually parse out the columns in the band file.

[AB] 13:00:18
Yeah.

[P2] 13:00:19
And then I'll have a separate application where I see the coverage. So it was kinda cool to see like both of those things on the same.

[AB] 13:00:22
Yeah.

[AB] 13:00:26
Yeah.

[P2] 13:00:26
Layout. The. Custom annotations was also a very nice idea like I mean ideas in it's already implemented in some tools but it's very clunky and I've always not like using it, so I defaulted to, you know, writing.

[P2] 13:00:49
So like when I when I need to Create a figure for a paper. I always had to write a bit of a custom code to make sure that it looks nice and pretty and, you know.

[P2] 13:00:59
Figure for a paper, rather than, you know, just for exploring, it's fine.

[AB] 13:01:00
Yeah. Yeah.

[P2] 13:01:05
They can open IGV and open a genome track and upload a bed file and see the annotation is there.

[AB] 13:01:10
Yeah.

[P2] 13:01:11
But it's never like, like pretty, I guess. So that was also very cool.

[AB] 13:01:14
Yeah, yeah. Yeah. Okay. And then.

[P2] 13:01:18
Yeah.

[AB] 13:01:22
Oh, did you wanna add something?

[P2] 13:01:23
No, no, those are like the task I was like, I am most familiar with like that's what I see on almost like a daily basis.

[AB] 13:01:27
Okay. Yeah. Yeah. Yeah, that's a Also these first to know I wanted to like I had a follow-up question more on okay so those would be like the tasks That, in surprise you, are there also any modalities that surprise to the most.

[P2] 13:01:30
So I just wanted to comment on that.

[AB] 13:01:52
I mean, we've kind of touched. That's saying that you. Oh yeah.

[P2] 13:01:53
A little bit, yeah, like the Yeah, the example, example by upload. Is, is cool.

[P2] 13:02:04
I, struggle a little bit to understand where I can use it. But I'm sure, you know, some use case will, come up.

[AB] 13:02:06
Yeah.

[AB] 13:02:10
Yeah.

[P2] 13:02:10
The chat was like amazing. It's like, I mean, you know, like now that Chat GP is also there, it's kind of convenient to just ask.

[P2] 13:02:20
Oh, I have this plot. And Can I, you know, can you change the colors? Can you?

[AB] 13:02:25
Yeah.

[P2] 13:02:25
Like these are things that encode it's kind of like annoying to do because you know you have to have the right parameters and then You have to read some documentation to get exactly what you want, but.

[AB] 13:02:36
Yeah.

[P2] 13:02:36
If Chat is able to do it for me, then that's amazing. Yeah, like the shelf configuration is also nice.

[P2] 13:02:46
That I can, I mean, I've used a little bit, Tabloo before.

[AB] 13:02:51
Hmm.

[P2] 13:02:51
So I know like you can, if you have a table, you can upload, let me say you can drag and drop the columns and rows that you want.

[AB] 13:02:57
Yeah.

[P2] 13:03:00
So, not very surprising, but still a really nice feature to have.

[AB] 13:03:04
Yeah, yeah, that one is funny because I think it's like Also in Microsoft, Power BI or something also baked in and, but these things you typically don't see in any, like genomics.

[P2] 13:03:20
Yeah, yeah. I mean, it goes back to this a little bit on the same point that there's so much like the data files are so bigger.

[AB] 13:03:22
Let's switch.

[P2] 13:03:28
So much bigger that like it doesn't upload and like. To blue or the other ones that you mentioned.

[AB] 13:03:29
No.

[AB] 13:03:34
Yeah, yeah, that's true. And, maybe. Do wrap it up. What will be your opinion about kind of having these multiple modalities.

[P2] 13:03:37
Yeah. No, go ahead.

[AB] 13:03:52
To your disposal like in such a tool. And do you see any value in combining anything or, at least having options for multiple realities.

[P2] 13:04:04
I think no, I mean, I definitely see the value in having a tool like this.

[P2] 13:04:10
It would be great if I can just, I mean, a web server is one thing, but if I could have a standalone application that I can.

[P2] 13:04:19
Run on my like either some server or on my laptop that's best. I've never really liked going on to like having it hosted somewhere else and then I have to go to that web page.

[AB] 13:04:32
Yeah.

[P2] 13:04:33
But, definitely having. The modalities available to me would be useful I forgot the second part of your question.

[AB] 13:04:40
Yeah.

[P2] 13:04:43
Sorry.

[AB] 13:04:44
Yeah, so having them having multiple relatives and the second part was. Whether you would also try to combine them.

[AB] 13:04:55
I think, but I think you counted on that in the beginning that depends whether There's this seamless kind of connection.

[P2] 13:05:00
Yeah, yeah, like it would be nice. It would be nice if I can like if I start off with something very simple like you know, I uploaded a PAM file and I see that there's a table and there's the coverage file.

[P2] 13:05:15
And then from there I switch to, I know, like.

[P2] 13:05:24
Like I switched to chat where I say, okay, I want to, you know, zoom in and into this coordinate region and once you chose me that region I'll be able to also.

[P2] 13:05:37
Maybe from shelf, a, a genome annotation file and then it shows me, okay, in this region that you use, this is what the annotations are that region Yeah.

[AB] 13:05:40
Yeah.

[AB] 13:05:47
Yeah. Yeah.

[AB] 13:05:51
Okay, very nice. Like a good example use case for it. Yeah. Okay, that's a Are you clear?

[P2] 13:05:58
Yeah. No, it, it was very cool to see it. That was, Like I was fine walking through everything.

[P2] 13:06:04
I was like, oh, this is available and make. Thanks a little bit more, easier.

[AB] 13:06:07
Yeah. Yeah, okay, well that's also good to hear. I mean Yeah, we're just kind of.

[AB] 13:06:15
Trying to see if it's useful at all. And, yeah.

[P2] 13:06:19
I guess I guess I'm thinking of now that I'm thinking about the upload, like the example upload.

[P2] 13:06:27
Like. This is gonna sound really hard and I already apologize for it but like we have data where, or like there's some papers that connect.

[P2] 13:06:42
Okay, sorry. So let me take a second. So we have 2 tracks. One is RNA and one is like, chromatin accessibility.

[AB] 13:06:50
Hmm.

[P2] 13:06:50
And so usually there's a link between accessible regions like where the DNA is open and where. Gene expression happens.

[P2] 13:06:57
And so in papers, what they show is, Like it's usually correlated like the expression the accessibility tracks are correlated and so when you visualize it you have 2 tracks.

[P2] 13:07:09
But then you have like these links like. Can I do whiteboard any chance? Let me see.

[AB] 13:07:16
Yeah, I think so. That would be useful.

[P2] 13:07:22
So sharing.

[AB] 13:07:22
Oh, cannot do. During screen share maybe. Yeah. Yeah.

[P2] 13:07:26
Yeah, no, I was, can you see the whiteboard now or no? Yeah, right. Okay.

[P2] 13:07:31
So

[P2] 13:07:40
Once you have pen.

[SL] 13:07:52
Yeah, on my interface, I see that on the left side of the platform. You can just pan in.

[AB] 13:07:57
Yeah.

[SL] 13:08:00
Yeah.

[P2] 13:08:00
I guess maybe I don't have permissions because I don't see at least.

[AB] 13:08:01
Really?

[AB] 13:08:08
Did you see it? Oh, oh, this weird. Yeah.

[P2] 13:08:09
Yeah, yeah, I can see you're doing it, but I can't, I can't do it myself.

[P2] 13:08:14
Anyway, it doesn't matter. I guess. Imagine you have 2, tracks, right?

[SL] 13:08:15
That's great.

[AB] 13:08:23
Hmm.

[P2] 13:08:23
And what you want to do is just create these. Like if there's a region that's open here and our region of interest here in a region of interest on the bottom track and you want to wait to kind of link those 2 regions.

[P2] 13:08:38
And so they don't usually just link in between the 2 tracks. There's a separate third track.

[P2] 13:08:40
That will show like these kind of loops or. Just like lines that are connecting those 2 regions.

[AB] 13:08:44
Hmm.

[AB] 13:08:50
Yeah.

[P2] 13:08:51
And so It would be interesting in this example by upload case where if I have those 2 tracks and I know which regions to connect And I have a publication figure that I can say, okay, I want it to look like this.

[P2] 13:09:05
And these are the 3 tracks. Can you generate that sort of thing for me? That'd be pretty cool but it is it's also kind of in the winds like I'm asking for I'm asking for like this is the example of what it should look like but then there's these 3 tracks and needs to understand what is what.

[SL] 13:09:08
Hmm.

[AB] 13:09:08
Yeah. Yeah.

[P2] 13:09:20
And maybe.

[AB] 13:09:20
Yeah. Is that like a fairly More like cause like specific visualization that's used in your like sub fields, let's say a lot or because always the system.

[P2] 13:09:33
It's, yeah. No, I agree. I think I think it's something that it's And, like a lot of people use it, but it is very specific to, I think, like the subfield that I'm in.

[AB] 13:09:35
Probably.

[AB] 13:09:45
Yeah.

[P2] 13:09:46
So that's why, and it's always such a pain to create those sorts of graphs.

[P2] 13:09:49
I was just wondering if it's If it can't handle that sort of thing. I just wanted to.

[AB] 13:09:50
Hmm. Yeah.

[AB] 13:09:54
Yeah. Okay. No.

[P2] 13:09:57
Point out, yeah. But I was, I keep thinking about that example upload and I'm trying to think of, oh, where can I use this?

[AB] 13:10:02
Yeah. How does that, plot have a name like with these 3 tracks? Or as you know.

[P2] 13:10:05
Okay.

[P2] 13:10:10
I, I can, Okay, share screen in a second and let me find a plot that looks like that, I guess.

[AB] 13:10:19
Hmm.

[P2] 13:10:32
Okay. Share screen.

[P2] 13:10:36
Yes. So this is not the best example, but it's kind of What I'm hinting at, so what you see here is like

[AB] 13:10:41
Hmm

[P2] 13:10:48
Yeah, okay, it's not it's not the greatest example. Sorry. But what you see here on top is like attack signal which is the Compton accessible regions and so you see like these peaks here.

[P2] 13:11:04
And then you you know, when you actually call the peaks, this is like a separate bed file that says, okay.

[P2] 13:11:12
There are peaks here that are interested and interesting in this data set. And then you have a separate tool that links, that finds like a p-value between, each gene and all the peaks.

[AB] 13:11:26
Hmm.

[P2] 13:11:28
And so in this, I mean, I can send you this link if you, if you like, it's, there's a tool called SIGNAC, it's an R tool.

[AB] 13:11:32
Yeah.

[P2] 13:11:37
And I work a lot on this joint already and attack analysis. And yeah, that mean they do all the new maps and stuff like that, but this is this is what we do a lot.

[P2] 13:11:48
So like in a certain coordinate system sorry in a certain coordinates there are a number of peaks and there are a number of genes and this tool will compute, okay, is there a correlation between the expression of this gene and and these peaks and so if there is it draws like the loop or a link between the peak and the gene transcription start site.

[AB] 13:12:05
Yeah.

[P2] 13:12:16
So again, this is. It's kind of nice to see like it's and it makes it so clear to people that okay there's a peek here and it's makes it so clear to people that, okay, there's a peak here and it's important and when, there's activity in these but it's, it's so painful to create these plugs.

[AB] 13:12:18
Yeah.

[AB] 13:12:31
Yeah.

[AB] 13:12:33
No. Okay.

[P2] 13:12:33
I can't even like it took me like 2 h to create this 1 one of these and it wasn't even using like.

[P2] 13:12:40
This package. Because using this package is another whole. Thing but I can let me put it in the chat

[AB] 13:12:42
Oh

[AB] 13:12:45
Okay.

[AB] 13:12:49
Yeah, thanks. Good, great. Okay, then. Yeah, that's all super helpful.

[AB] 13:12:59
All your like experience and No, no, no, not at all. I mean, for us, it's better the more time the better it's more like don't wanna waste your time too much but yeah, thanks so much for this hour.

[P2] 13:13:00
My rambling, sorry.

[P2] 13:13:14
Yeah. Thank you.

[AB] 13:13:17
And, I think we have a lot of valuable insights here and, yeah, I'll reach out to you with the conversation, again, on the same email as before.

[AB] 13:13:29
Yeah. And, we will also assume as this, the insides are in some, publishable shape, I will of course also, yeah.

[P2] 13:13:38
Yes, please. Yeah, excited to see it.

[AB] 13:13:41
Yeah. Okay. Wish you happy. Yeah.

[P2] 13:13:43
Okay.

[AB] 13:13:46
Or the rest of your day and. Okay, bye bye.

[P2] 13:13:47
Yeah. You too. Thank you so much.

[SL] 13:13:51
Thank you.
