# Supplementary material for: Understanding Visualization Authoring Techniques for Genomics Data in the Context of Personas and Tasks
Source: IEEE Trans Vis Comput Graph. Author manuscript; Available in PMC 2025 Mar 4. (PMC11875953; doi:10.1109/TVCG.2024.3456298)
Supplement: tvcg-3456298-mm [file NIHMS2039885-supplement-tvcg-3456298-mm.zip › tvcg-3456298-mm/transcripts/P3.txt]

[AB] 21:08:04
And here would also be useful if you. Tell us which task you're going to go for or if you come up with something yourself.

[P3] 21:08:15
Yeah, I see. Of these like 2 examples.

[AB] 21:08:18
Yeah.

[P3] 21:08:21
Let me, yeah, this is example 2 is something I would do. Regularly. So yeah, filter out low quality reads.

[P3] 21:08:30
And This looks to be, so you have the BAM file and you have this. Visualization of the reads already.

[AB] 21:08:42
Yeah.

[P3] 21:08:44
Okay. And then.

[P3] 21:08:48
The idea is to, I see, so the idea is to select one of the. Modalities.

[P3] 21:08:54
To accomplish this task.

[AB] 21:08:56
Yeah, and it can be one or also multiple. Yeah.

[AB] 21:09:07
And then motivates Y.

[P3] 21:09:09
Okay. I suppose chat input. Let me. Only the easiest.

[P3] 21:09:18
Yeah. Yeah, it's kind of easy to explain. The other thing I was thinking about was visualization by demonstration.

[P3] 21:09:29
That partly depends on like how easily I can see low quality reads. In in this visualization. I guess like my default thought is about .

[P3] 21:09:46
And you can see in ITV you could see multi-map reads. That have like a map quality score of 0.

[P3] 21:09:55
Those are like a Transparent, read or the, instead of gray, it's a, read with a.

[AB] 21:10:00
Hmm.

[P3] 21:10:01
Just the outline of the read. But you know, we don't always just filter map quality 0.

[P3] 21:10:10
Sometimes we want. You know, anything like that quality before below 30 if you want to be really strict.

[P3] 21:10:15
And that's a little bit harder. And I wouldn't, you know, it would depend.

[P3] 21:10:20
If I'm easily able to visualize that and then somehow able to like drag those reads away. And therefore demonstrate the visual, the visualization that I want.

[P3] 21:10:31
Maybe I would do that. But otherwise, yeah, I was I was saying I think I guess chat input.

[P3] 21:10:38
Is probably the easiest to just. Explain what you want done. I went, because I don't.

[AB] 21:10:43
Yeah.

[P3] 21:10:46
Typically, typically I use software for this. That's. You know, like, damn tools.

[AB] 21:10:49
Hmm.

[P3] 21:10:52
Or something. So it's coding directly. Like when I'm thinking about code input, I'm thinking.

[P3] 21:10:59
Kind of like what you showed in Jupyter Notebooks like some Python code or some R code.

[P3] 21:11:05
And You know, usually I just run a pre existing tool on it. So that's why I'm not really thinking code input.

[AB] 21:11:13
Yeah.

[P3] 21:11:13
And then yeah, the others just aren't as relevant. So, yes.

[AB] 21:11:17
Yeah. Okay. That makes sense.

[P3] 21:11:51
So I guess a line chart of a bigwig file is something that I appreciate and abuse.

[P3] 21:12:00
So I guess I'll go with that. In terms of the modalities.

[P3] 21:12:16
Here I could kind of see an example visualization. Being useful. There are tons of existing examples of.

[P3] 21:12:25
Just a simple line chart track.

[P3] 21:12:31
Yeah, so that would be easy to do. Shelf construction a little less so because You know, I'm not thinking about like having lots of options, like lots of different.

[P3] 21:12:43
Parameters that I can plug into the X or Y axis. Not quite that. L, could be nice.

[P3] 21:12:57
You know, sometimes You know, yeah, I know the examples like to just make a line chart, but sometimes it can also be nice to.

[P3] 21:13:04
Look at a dot plot of your big weight file. Or an area chart.

[P3] 21:13:12
Or even picking up or even a bar chart. So I would say those who are nice. I guess these are selected previously.

[AB] 21:13:20
Yeah.

[P3] 21:13:21
Thisization by demonstration. Probably less so. Code input like less so for the same reason that I mentioned with the band file.

[P3] 21:13:32
Chatting book could be nice. Again, this is like what I imagine like pretty straightforward.

[P3] 21:13:38
You could just give like genomic coordinates and You know, you could even mention like, do you want auto scaling or not?

[P3] 21:13:46
That would be kind of nice and to just put it all in one. Text prompt. So I suppose I would say these 3.

[P3] 21:13:54
Alright, the modality. I would choose.

[AB] 21:13:55
Yeah.

[AB] 21:13:59
Okay, and. For the template, can you repeat again what's exactly?

[AB] 21:14:07
What do you think would make it suitable?

[P3] 21:14:11
Oh, just having like minor different options. I think I'm thinking back to like that the visualization package that I like to use in our which is Jeep is.

[P3] 21:14:24
And it just has like a number of Kind of like template selection except you're doing it with code input and you're you know typing in what kind of charts you want to look at.

[P3] 21:14:34
You have the same option to like. Like I was saying you could visualize like a filled in line plot right where like or like an area chart right where you fill in the area under the line or you can visualize just or just aligned and I think having that option is kind of nice and flexible.

[AB] 21:14:52
Yeah. Yeah.

[P3] 21:14:52
He's remaining

[AB] 21:14:56
Cause I mean with shelf construction you would You could do the same. But then you have more. Also other fine-grained options.

[AB] 21:15:07
I'm just trying to understand. Yeah, what would be the difference between those 2 for you and in this particular task?

[P3] 21:15:07
Yeah.

[P3] 21:15:17
That's it. That's a good point. I guess instinctively I think of like shelf construction.

[P3] 21:15:25
As like a modality where you can kind of easily swap what's on the x-axis and what's on the y-axis and you know flip things around if you want or put in a new category or put in multiple categories.

[AB] 21:15:40
Yeah.

[P3] 21:15:40
And it comes to a big wig, it's just kind of. The x-axis is gonna be the genomic coordinates and the y-axis is gonna be whatever value is stored in the big yeah, I don't imagine changing that, but you're right.

[P3] 21:15:56
Like I could with the shelf construction, I could. Modify what the plot looks like as well. I just kind of think about that.

[AB] 21:16:00
Yeah. Yeah, no, but that is exactly what we're looking for. So yeah. Okay.

[P3] 21:16:10
Okay.

[AB] 21:16:10
That's, yeah.

[AB] 21:16:14
It's good.

[AB] 21:16:20
Yeah, I don't know why those other things are there.

[P3] 21:16:41
Okay. Yeah, I think The interval is an interesting. Kind of challenge that I would like to think about.

[P3] 21:16:51
How I would change the the I guess I think that's kinda like But thickness of the bars or the bin size here.

[AB] 21:17:00
Yeah, could be.

[P3] 21:17:05
Okay, so I mean if I have pre-existing code, I imagine A code change would be pretty easy.

[P3] 21:17:14
Thank you if I already did like a You know, ran the histogram function in our, you know, just adding in.

[P3] 21:17:24
The bin size that I want would be interesting and I don't know whether or not I have that already.

[AB] 21:17:31
Yeah.

[P3] 21:17:33
Visualization by demonstration. I am. Kind of struggling to see. How I would easily demonstrate.

[P3] 21:17:44
This desire to make the bars wider or narrower. Unless I could like, you know, like reshape.

[P3] 21:17:54
A bar. Like if each bar Okay, and if I could do that then that would be easy to demonstrate.

[AB] 21:17:56
That's actually possible.

[P3] 21:18:05
I guess I would have less like find grain control.

[AB] 21:18:09
Yeah.

[P3] 21:18:11
So that could be potentially annoying and hard to, we might make it like. Like difficult to reproduce.

[P3] 21:18:19
So I might, yeah, I might not do that. I'm going to template selection, not so much relevant.

[P3] 21:18:29
Yeah, I don't feel like template and shelf construction as relevant because it's just defining and same with example upload is just defining.

[P3] 21:18:40
The type of visualization but not I don't think of it as tweaking these small details like interval size.

[P3] 21:18:49
Had input what else so Be suitable here if it was originally created by. A chat, yeah, input.

[P3] 21:19:00
I could easily just, yeah. Hello to change the bandwidth or something.

[AB] 21:19:04
Yeah, would you have any like? Preference so you mentioned like then I guess code and chat. Assuming that things would work seamlessly so because you mentioned like oh if I have the code already but you can kind of assume that that will be.

[P3] 21:19:05
Okay.

[AB] 21:19:21
Available somehow. Would you have any preference then for either those?

[P3] 21:19:27
Yeah. I generally like. Handling the code directly.

[AB] 21:19:34
Yeah.

[P3] 21:19:35
Partly because of my background, I guess. And, I guess it's also an instinctive, like, shying away from chat input.

[AB] 21:19:37
Yeah.

[P3] 21:19:44
You know, I've used HTTPT. And I know you're saying assume it's perfect, but like never do that.

[P3] 21:19:51
I never assumed that. Whatever chat, but it's perfect. So instinctively.

[AB] 21:19:52
Yeah.

[AB] 21:19:55
Yeah.

[P3] 21:19:57
But if it's perfect, then yeah, I mean, I would love the idea. Just telling the AI what I want exactly what I want to visualize.

[AB] 21:20:01
Yeah.

[AB] 21:20:06
Yeah. Yeah, good point. Okay.

[P3] 21:20:15
That's the

[P3] 21:20:32
Hmm, okay. I don't know too much about the layouts or like.

[AB] 21:20:36
Yeah, I can explain that maybe a bit before you make a decision. And yeah, so that would, so here we're looking at a linear layout basically and but you can also force like kind of in the circle style you could do it like a circular layout.

[AB] 21:20:57
Or there's even this Hilbert curve that's kind of space filling. Basically, yeah, just the task would be if you ever would change the layout of your So, that's what we're using for your plug.

[P3] 21:21:09
Hmm. Let's see. Yeah, I don't often do that.

[AB] 21:21:10
Okay.

[P3] 21:21:16
So maybe I won't try that for the Example, just because they really make circular plots.

[AB] 21:21:19
Hmm, yeah.

[P3] 21:21:22
And I'm not familiar with Hilbert. In terms of changing. Visualization type.

[P3] 21:21:31
So like a scatterplot or something.

[P3] 21:21:35
Yeah, here, let's see, I guess a lot of these would be really relevant.

[P3] 21:21:43
Yeah, demonstration by, sorry, not a example upload. That'd be pretty easy.

[P3] 21:21:50
I have a bunch of things lying around. It might be my least favorite just because I feel like it's a little bit clunky.

[P3] 21:21:59
To like you know I have examples lying around or I have them in mind. But to like Make it into a file type.

[P3] 21:22:08
You know, like to find an example and copy it or to draw it and take a picture of it and then upload it.

[P3] 21:22:15
It's just a little bit clunky in my opinion. But it's It would be suitable.

[AB] 21:22:17
Yeah.

[P3] 21:22:21
Self construction and template selection. Natural choices like we kind of talked about this earlier also.

[P3] 21:22:28
But it's really easy to just kind of literally click a button and toggle. Between them demonstration again, I'm struggling in this case to think about how I would demonstrate like let's say I wanna change it to, scatter, but I don't know how I would.

[P3] 21:22:43
Drag like a piece of the bar off or something to try to indicate that I want. A scatter plot or if I would just like make dots.

[P3] 21:22:52
It just, yeah, struggling to think about how I would do that. Just cause it's not really into to.

[AB] 21:22:55
Yeah.

[P3] 21:22:59
To try to demonstrate that. Code again, you know, like I said, if we're assuming we have code, it's really easy.

[AB] 21:23:00
Yeah.

[P3] 21:23:11
And for me, I think to just toggle between. Bar plots got a potline plot, etc.

[P3] 21:23:16
That's it's slightly less easy than like the shelf for a template, you know, you still have to think about the function and the parameters.

[AB] 21:23:26
Yeah.

[P3] 21:23:28
And then chat input would be. Yeah, right up there with. With those 2, I think maybe of it.

[P3] 21:23:38
May I think the easiest is just toggling between these. Especially if they're very common.

[P3] 21:23:43
Bye. Tax like scatterplots or line plots. Do a slightly more nuanced, right, then maybe chat input would be a little bit better for that.

[P3] 21:23:55
So you could describe things a bit better and you know.

[AB] 21:23:57
Yeah. Yeah. Okay.

[P3] 21:24:02
They I think almost everything is like pretty suitable for this task. And yeah, kind of gave you the ranking in my mind of which one's the best.

[AB] 21:24:05
Yes.

[P3] 21:24:12
Yep. Okay.

[AB] 21:24:12
Yeah.

[P3] 21:24:26
Okay, so this is something I've kind of thought about.

[P3] 21:24:32
Not so much the visualization, but the idea of just adding a track. So like I'm guessing these are.

[P3] 21:24:37
Still genomic coordinates and these are just like the amino acids aligned to it.

[AB] 21:24:41
Yeah.

[AB] 21:24:45
Yeah.

[P3] 21:24:45
So.

[P3] 21:24:48
Okay. So yeah, adding like a conservation score. Track. So, select all of these.

[P3] 21:25:01
Yeah, first instinct, I guess, would still be chat input. Partly because I imagine that the Track that I wanna add is like something that's like a publicly accessible data set.

[P3] 21:25:16
You know, like, you know, show me conservation score across like mammalian species or something.

[P3] 21:25:23
Yeah, I imagine that's easily accessible somewhere and like I could just kind of. Tele chat bot to just download that and add it.

[AB] 21:25:32
Hmm.

[P3] 21:25:32
Probably the most straightforward way of doing it.

[P3] 21:25:38
Also comfortable with doing it again by code input. I have I have done it by coding but it's a little bit more.

[P3] 21:25:46
Cumbersome. Because then you have to Cody correctly you also have to find the data you have to Localize it.

[P3] 21:25:57
Doing locally somewhere. And your machine are in the cloud and make sure that. Whatever you're using to code adds access to it.

[AB] 21:26:05
Yeah.

[P3] 21:26:05
A demonstration again, a little bit harder to do because it's Pretty specific. I feel like, you know, like you want to add an entire track, but there are multiple options of tracks and then I don't know if You know, you can.

[P3] 21:26:21
Tell if you could just demonstrate exactly what kind of tracking. You wanted. Again, maybe this is just not really how I think so.

[AB] 21:26:27
Yeah.

[P3] 21:26:30
That's why too often.

[AB] 21:26:31
Yeah.

[P3] 21:26:34
Template construction, not so much. I don't feel like it's as relevant. I suppose shelf construction could be cool if this was like a an interface that just add all of these data sets available.

[P3] 21:26:49
As annotations, again, I'm kinda thinking about like, ITV that has like different genome annotations across different species and if you could just you know click a button to add that track.

[P3] 21:27:00
That'd be pretty easy. Example yeah doesn't feel as relevant.

[AB] 21:27:03
Yeah.

[P3] 21:27:09
Again, kind of like this, like. Visualization. By demonstration. I'm not sure how to.

[AB] 21:27:10
Yeah.

[AB] 21:27:16
Yeah.

[P3] 21:27:16
I can give it an example track, but I'm not sure if I can get the idea across that it needs to be a conservation track.

[P3] 21:27:22
That I've added.

[AB] 21:27:24
Yeah. Yeah. Here I would be interested so you would also be able to kind of Combined modality.

[AB] 21:27:35
So would you see any value? Like. Kind of starting with one and then picking up with another modality.

[AB] 21:27:45
And because like you say, some of them. Yeah, might. Might not be good for like doing this whole process, but.

[AB] 21:27:59
Yeah, you can also imagine that they work seamlessly so you could Hello up even this task of adding the conservation score.

[P3] 21:28:09
Oh, that's that's an interesting idea. In that case, like, I would imagine like an example upload.

[P3] 21:28:18
Could be cool. Let's say like I don't even have this like starting. But and I just have an idea of what I want to look at.

[P3] 21:28:27
And then it'd be a good kind of starting ground and then if I can kind of integrate it with Maybe like the chat input, to modify it or If I'm somehow able to visualize the code that it uses to generate the first iteration, I can then modify it.

[AB] 21:28:44
Yeah.

[P3] 21:28:46
So certainly, yeah, I guess, yeah, example visualization just seems like a Generally seems like a good starting point, but in my mind it never seems like it's gonna be able to do.

[P3] 21:28:55
The entire thing that I needed to do. Exactly.

[AB] 21:28:57
Yeah. Yeah.

[AB] 21:29:01
Yeah. Yeah. Okay.

[P3] 21:29:22
Let me miss. Hmm, okay. Yeah.

[P3] 21:29:27
So I guess the first example, something that I've. Okay, Right, you have the right kind of setup, you have the number of tracks that you want and You know, you have it for one.

[P3] 21:29:43
Genomic window and you just wanna do it either in another genomic window or with The exact same sets of tracks but for another sample or something.

[AB] 21:29:52
Yeah.

[P3] 21:29:53
So I suppose in this case, I'm gonna sorry, select everything. Example upload seems like really nice.

[P3] 21:30:05
Like you could just screenshot this and Yeah, have this as a starting point or make things exactly like this, but with the other samples.

[AB] 21:30:09
Yeah.

[P3] 21:30:17
Something like. Something like shelf construction could be cool if like, You're able to.

[P3] 21:30:26
You know, kind of easily toggle between different data sets. And you know, yeah, you wanna display one set of band files and big wigs and annotation tracks and if you can just easily click.

[P3] 21:30:39
Between other ones. That would be nice. Template selection, a little bit less relevant. Yeah, visualization by demonstration, a little bit less.

[P3] 21:30:51
Relevant also.

[P3] 21:30:55
Code input, I'm not thinking. Just I don't. I don't wanna like change.

[AB] 21:30:55
Why?

[P3] 21:31:03
The visualization per se. Like I wanna just change like maybe the region or the inputs.

[P3] 21:31:09
And, the examples I have in mind for demonstrating all kind of involved changing the actual visualization.

[P3] 21:31:19
Rather than. Code input, I don't really think about just because again, this is like in my mind.

[AB] 21:31:20
Okay.

[P3] 21:31:28
Well done graphical user interface slash software and I never look at the code for something like like in my mind like IGB so I don't think about coding it personally.

[P3] 21:31:42
Chat input, sure. Again, it'd be really easy if you know, if in particular I wanted to like bring in another publicly available data set.

[P3] 21:31:55
I imagine chat input would be great.

[P3] 21:31:57
I could say, you know, like go, to some online database and, you know, download this band file and plug it into this visualization for me.

[P3] 21:32:08
So yeah, let's do it.

[AB] 21:32:09
Okay, and any ranking among the ones that you know. Do you read that relevant?

[P3] 21:32:19
Yeah, again, like chat, I guess Catalan puts like regularly coming up as probably the easiest.

[P3] 21:32:27
Cause you know, it's almost like having another set of hands. To just do the work of like downloading and regenerating the visualization.

[P3] 21:32:40
All like, you know, presumably almost instantaneously, you know, if things are working, Okay. I think that would be really nice.

[AB] 21:32:44
Yeah.

[P3] 21:32:49
Again, shelf construction. I just imagine would be a little bit harder. You know if it's again like if it's implemented really well like it could be Great.

[P3] 21:33:01
But I you know, like there are a lot of options that you could potentially have for data sets that you wanna switch in between and trying to hold all of that in memory or something.

[P3] 21:33:11
Just doesn't really seem feasible to me. So I, I don't.

[P3] 21:33:15
Kind of foresee it being that smooth. But again, you know, in a perfect world, sure, it'd be really nice if I could just instantly toggle between different data sets or different.

[AB] 21:33:16
Yeah.

[P3] 21:33:27
The

[AB] 21:33:30
Yeah.

[P3] 21:33:31
I think those 2 might would be preferred ones.

[AB] 21:33:34
Okay.

[P3] 21:33:38
Okay.

[P3] 21:33:56
Okay, so I guess the First example is something that is Tried to do.

[P3] 21:34:05
So aligning all of them. Mostly they are trying to align vertically. . So Less so far as I'm totally.

[P3] 21:34:15
You know. We select everything. So in this case, like.

[P3] 21:34:23
You know, an example. I think is potentially feasible. Like I could think of an example where they're all just stacked and aligned.

[P3] 21:34:32
And I just give it. Upload that example and then it. May mix it. Construction and template, again, like I think of less.

[P3] 21:34:46
When it comes to like a layout issue, you know, I think of these as like. Adjusting inputs and adjusting what the base visualization looks like.

[P3] 21:34:57
Here I can see demonstration being useful if you're able to kind of start dragging things on top of each other.

[P3] 21:35:05
You know this is like Almost like classic like alignment stuff in like what I'm thinking like PowerPoint, like if I'm trying to make a slide deck and you start to align things and you know it shows that dotted line and it's asking if you to be perfectly in line with that.

[AB] 21:35:19
Yep.

[P3] 21:35:22
I could see that happening pretty easily and working really well. Listen, things like this. Where I'm just strictly trying to fix the layout or the arrangement of everything.

[P3] 21:35:34
Code input, if I had the code for it, But sometimes like in my experience trying to do fine alignment with just code is been.

[P3] 21:35:44
You know, usually cumbersome. Somehow wonky like it always depends on like How you're displaying it and the window that you're looking at.

[P3] 21:35:57
I don't know, things can be strangely off for some reason. So I don't.

[P3] 21:36:01
I don't love coding layouts. But I suppose it could work. Chat and put sure it seems like, again.

[P3] 21:36:11
Constantly seeming like a really nice option if I can just tell it to stack them vertically or horizontally.

[P3] 21:36:19
And it could do totally understand that. That'll probably be my first choice.

[AB] 21:36:27
Jets, one.

[P3] 21:36:28
Yeah. Yeah.

[AB] 21:36:31
Yeah.

[AB] 21:36:35
Alright.

[P3] 21:36:48
Yeah, okay, great. Again, a good example of something that I've had to do before.

[P3] 21:36:58
You know, creating a custom. Annotation. Definitely something I do regularly. I think.

[P3] 21:37:05
Let's see, easiest ways to do this.

[P3] 21:37:10
So nothing. An easy way to like.

[P3] 21:37:17
Upload an example or demonstrate an example.

[P3] 21:37:22
Just cause like it's uploading like new stuff that I'm not. Seeing an easy way to.

[P3] 21:37:28
To show that I wanna bring it into the fold like I can. Demonstrate stuff but I don't know how to explain I want this specific data set in there.

[P3] 21:37:37
Self-construction could be Nice.

[P3] 21:37:43
And I'm, yeah. If we can if we are able to get like something like this panel for shelf construction.

[P3] 21:37:51
For each of these plots and we're able to say like create a new plot and then I get a new option of what I want to plug into each access.

[P3] 21:37:59
That would be really nice. And simple to just add a new. Data set that I want visualized along the same exact.

[P3] 21:38:11
Kind of coordinates, as the previous ones. Templet selection, I think, again, a little bit less relevant here, cause I'm only thinking about it as toggling between different.

[P3] 21:38:24
Types of visualizations. Code input. Could be okay, but like for I think for the earlier.

[P3] 21:38:35
Probe where we were trying to do the conservation track like reservations about all of that like trying to figure out how to localize the data and upload it and Loaded it, just a little bit more clunky but doable and then Yeah, chat input, sure, of course.

[AB] 21:38:49
Hmm.

[P3] 21:39:00
Yeah, it'd be really easy to just say. To make it make a plot exactly like how whatever this chat bot made the previous ones but with a different data set.

[AB] 21:39:13
Yeah. Yeah. Cause okay. I'm curious.

[P3] 21:39:13
So.

[AB] 21:39:21
So. Teams that you reason mainly from the data here but could you also elaborate a little bit how such an annotation what exactly you would have in mind.

[AB] 21:39:35
I mean probably multiple things but also to yeah, it can be custom in. For example how you show gene model annotations i'm not sure whether you were thinking about kind of genes in this way, but.

[P3] 21:39:51
Hmm. Yeah.

[P3] 21:39:56
Yeah, like a Gene track something I would usually add to this. You know, I've also added like a peak track.

[AB] 21:39:57
Yeah.

[P3] 21:40:06
So like it's almost like a, you know, binarized kind of. On or off for things like.

[AB] 21:40:11
Hmm.

[P3] 21:40:12
You know, Chipsy or DNA accessibility or Whatever my own data set might have been, sometimes you're just interested in kind of.

[P3] 21:40:20
Overlaying like You know, here's an interesting region that was identified previously and look at how well it aligns with like the very peaky regions that you see above.

[P3] 21:40:32
So that's, mainly what I was thinking about, as a data type that I would wanna add in to such a figure.

[AB] 21:40:39
Yeah. Yeah. And would you need to like. Compose also.

[AB] 21:40:47
Mmm, like a custom encoding for that or do you think it can rely on? Again, pretty standard things like.

[AB] 21:40:55
Line and scatter and bar on these things.

[P3] 21:41:00
Yeah, it'll, it'll be slightly. Different it'll be a little bit more similar to like I guess like a gene body annotation.

[P3] 21:41:08
Or like I would want. Basically like a bar, right? That's like horizontal. Good orientation, that kind of highlights a region of interest.

[AB] 21:41:13
Yeah.

[AB] 21:41:19
Yeah.

[P3] 21:41:19
And it'd be a little bit less complicated because I don't need to. Like link it to other.

[P3] 21:41:25
Bars like I would with a gene model.

[AB] 21:41:28
Yeah. Yeah.

[AB] 21:41:31
Yeah.

[AB] 21:41:35
Okay. I guess that's clear to me.

[P3] 21:41:40
Okay.

[AB] 21:41:42
Then yeah, if you click next then. There's again a little. Survey.

[AB] 21:41:51
And then we're almost done.

[P3] 21:41:53
Okay.

[AB] 21:43:10
Okay, thanks then. We still, I can maybe still ask you one or 2 general questions also about what you just filled in or what I.

[AB] 21:43:21
So maybe the first question is, and what in general was your experience kind of thinking about these different modalities and how they could be used.

[P3] 21:43:35
Yeah, I think. Generally I was feeling like I kind of anchored my cell on what I was already familiar with.

[P3] 21:43:47
Or even like even some of your examples, like I tended to just think about. Those examples only and there wasn't like as like, I think earlier with the shelf thing, I wasn't really thinking about like, oh, I can use shelf for.

[P3] 21:44:03
Changing plot type, as much. And it just kind of, yeah, anchored it on what I know.

[P3] 21:44:09
And I think I had a lot to do with like my. Ultimate choices and like what I'd be most comfortable using going forward like general familiar with the chat bot encoding.

[P3] 21:44:22
It was like, yeah, probably just do that anyways.

[AB] 21:44:25
Yeah, yeah, that makes sense. Yeah, do you see any, I noticed that and I think it's very, yeah, in this, time also super relevant.

[AB] 21:44:37
As we've all seen how powerful it can be. Do you see any downside of using the chat box?

[AB] 21:44:45
And Well, let's just say for anything related to this visualization construction.

[P3] 21:44:55
I mean, assume if we're continuing to assume it's perfect, then no, but, you know, I, generally have a Still a bit of a bit of distrust with.

[P3] 21:45:06
Fully using, you know, chat GPT or anything else to. To handle more major coding or Yeah, I've never used it for like data analysis.

[P3] 21:45:17
I've never given it. I would worry a bit about. You know, it somehow manipulating the data or, you know, doing something false.

[P3] 21:45:27
Or, you know, you know like there have been cases of it like citing non-existent legal precedents and stuff.

[P3] 21:45:38
Like I'd be worried about some of that stuff, but that's again, The things are perfect.

[AB] 21:45:40
Yeah.

[AB] 21:45:43
Yeah, yeah, I can see how you. Would take that into account. And what modality?

[AB] 21:45:56
And surprised you the most.

[P3] 21:46:00
I guess thinking about the uploading the example upload, is something I hadn't really considered and it actually sounds Really cool and useful again like I said mostly as a starting point but still like you know, really powerful and If you were.

[P3] 21:46:19
If you were able to like combine that with. Like a code output that you could then delay.

[AB] 21:46:25
Yeah.

[P3] 21:46:27
I think that'd be really, really cool actually. And could make my job a lot easier.

[P3] 21:46:35
Yeah, cause yeah, sometimes you have an idea, but it's hard to figure out exactly how you wanna code it.

[P3] 21:46:41
And if you could. Just get a starting point to. Let's see, that'd be really useful.

[AB] 21:46:43
Yeah.

[AB] 21:46:47
Yeah. Okay, then I think. They were also, already 1 h later. Say do you have any follow up still?

[AB] 21:47:02
Related to what has been said.

[SL] 21:47:08
Yeah, I think, all of them are really, clear and also recycle.

[AB] 21:47:14
Yeah.

[SL] 21:47:14
Yeah. I don't have any,

[AB] 21:47:20
Okay. Yeah, I think. And if you are also Do you have any questions?

[AB] 21:47:28
For us before we stop the meeting?

[P3] 21:47:31
I mean, if you guys develop something, Let me know.

[AB] 21:47:34
Okay. Yeah.

[SL] 21:47:36
Okay.

[P3] 21:47:37
Cool ideas here. Yeah, no, no, no questions, but just like this is actually really fun to.

[P3] 21:47:44
To kind of think through all of these things.

[AB] 21:47:46
Yeah, that's good to hear. Yeah. Yeah, we're trying to, yeah. The goal of this to kind of inquire a little bit what can be useful and Yeah, the lab is also working on.

[AB] 21:48:01
Some implementation. Yeah. So that's, that's cool. Yeah, okay.

[P3] 21:48:06
Great.

[AB] 21:48:09
I, then I think we can, yeah. Stop this meeting and I want to thank you again for taking this hour with us and I will also like previous time just reach out to your email for the compensation.

[AB] 21:48:26
Gift cards. Yeah. But this has been very helpful, so thanks, thanks a lot.

[P3] 21:48:32
Good. Okay.

[AB] 21:48:33
Okay, well have a good day. Okay, see you. Bye bye.

[SL] 21:48:34
Thank you.
