# Supplementary material for: Understanding Visualization Authoring Techniques for Genomics Data in the Context of Personas and Tasks
Source: IEEE Trans Vis Comput Graph. Author manuscript; Available in PMC 2025 Mar 4. (PMC11875953; doi:10.1109/TVCG.2024.3456298)
Supplement: tvcg-3456298-mm [file NIHMS2039885-supplement-tvcg-3456298-mm.zip › tvcg-3456298-mm/transcripts/P4.txt]

[AB] 11:17:30
Yes. Yes, that looks good. Okay, so here, yeah, I'm briefly gonna. First, tell you a little bit and then.

[AB] 11:17:39
This material should be self-explanatory. So what will happen is You will see 6 of these interactions modalities.

[AB] 11:17:47
And, will always go like this, that first you see a very brief definition. Then you can see a video example of a tool where this is implemented.

[AB] 11:17:58
Not necessarily a visualization tool, but yeah, we've tried to mainly take visualization tools. And then after you've seen a video, you can.

[AB] 11:18:08
INSTRUCT with yourself in this. Probe. I have to say that not everything is functional and it's a little bit like maybe clumpy, but it serves as if it would.

[AB] 11:18:19
Gives you a little bit more perspective. Or inside how it could potentially work. And then if you just keep clicking next, then you'll go to all the 6 and And yeah, we have about 3 min per the.

[AB] 11:18:34
For modality, but it's more that it's more important that you just understand them before moving on.

[AB] 11:18:40
And At the very end, we will also test you a little bit on more than naming convention because it's important for the next part that we yeah, know that we're all talking about the same.

[AB] 11:18:55
Stuff. And if you have any questions you can just, yeah, you can think out loud and ask us, we'll just be here.

[AB] 11:19:04
Okay, then I guess you can start so you can just press that start button and then you can go ahead.

[P4] 11:19:09
Oh, I thought this was a presentation, but it's my, okay.

[AB] 11:19:11
Yeah, it's like interactive. No. Yeah.

[SL] 11:19:13
Huh.

[SL] 11:19:18
I think you can also, press the, to just make sure that

[AB] 11:19:22
Oh yeah. Yeah, the fit, it's fitted to the screen, but I think it is.

[P4] 11:19:28
Nothing happens if I press see. Nothing happens.

[AB] 11:19:29
If you just press see and nothing happens. Then it's already good. Yeah, yeah.

[SL] 11:19:32
Okay. Okay.

[P4] 11:19:34
Connecticut.

[AB] 11:19:56
Can you press the see button on your keyboard? I think it's a bit too.

[P4] 11:20:00
Yeah, I do that, but nothing happens. Just the mouse disappears.

[AB] 11:20:02
Hmm, that's very strange.

[AB] 11:20:09
Can you move, sorry, all the way to the, yeah, now you see options there on the right stop.

[P4] 11:20:15
Oh, that's where.

[AB] 11:20:15
Of my news. It was there. Yeah, and then click on fit to screen the second. Yeah.

[P4] 11:20:24
Okay. Oh, maybe should be a capital.

[AB] 11:20:28
I don't think so, but Maybe, you use Firefox, maybe it's browser dependent, I don't know.

[AB] 11:20:37
Yeah.

[P4] 11:20:40
Oh, it's, it interactive?

[AB] 11:20:42
No, only the buttons in the top. So they should explain to you that it's just like you can choose a template and then that determines.

[AB] 11:20:52
The new. Like you've seen in Microsoft like cell basically.

[P4] 11:20:57
Okay.

[P4] 11:21:01
Okay.

[AB] 11:21:38
Yeah, or need a wise functional.

[P4] 11:21:45
Yeah, I see.

[AB] 11:21:55
Yeah, this one might be a bit more tricky, so. Could explain while we're looking.

[AB] 11:22:03
So this modality. As it's called visualization by demonstration, it's, you can demonstrate as a user what you want.

[AB] 11:22:13
To achieve and then the system has to interpret that somehow. So there's kind of like something smart in the background usually running.

[AB] 11:22:22
And and you can interact. Typically with a mouse or pen and in the mouse in the first example you see that someone is dragging the points of scatter plots.

[AB] 11:22:34
To go to the system that they're interested in changing it from scatterplot to bar start.

[AB] 11:22:41
So it's he or he's.

[P4] 11:22:43
With the explanation it's more vague than the than what it looks like.

[AB] 11:22:46
Yeah So, yeah.

[P4] 11:22:48
I will try. Maybe that makes it clear. It's so.

[P4] 11:22:57
I can click on any of it.

[AB] 11:22:57
Yeah. On the pen and you can drag it down. Yeah. Yeah.

[P4] 11:23:04
Oh, and it's Raggedon.

[AB] 11:23:07
Yeah. And then kind of here, we're faking that the system would interpret. Your hand drawn arrow and like smooth it as a Nice, so you could like have this as some sort of annotation.

[AB] 11:23:22
That's would be the very simplistic use case here. So what separates this from the others is really that you Yeah, can interact with graphical elements.

[P4] 11:23:26
I see.

[AB] 11:23:34
Add stuff, delete stuff, change it. Yeah.

[P4] 11:23:39
Yeah. Okay.

[SL] 11:23:42
Yeah, I think in. I'll go to all explain the second example in the purpose. Yeah, just to make sure.

[AB] 11:23:47
Yeah.

[SL] 11:23:52
So, oh. yeah.

[AB] 11:23:52
Oh, wait. If you do next, sorry. Yeah. Yeah, the

[P4] 11:23:59
This one.

[SL] 11:23:59
Yeah, so yeah. Yeah, so the right one, you can. With the pan maybe it is a little hard to see but you are drawing a letter on top of the column name.

[SL] 11:24:12
Which is, demonstrating to the system that you want to aggregate. Value and make our average value.

[SL] 11:24:22
And yeah, upon, yeah, writing that letter with the pen. A system is, yeah, calculating the average and then show the result the visualization on the right.

[P4] 11:24:34
Yeah.

[SL] 11:24:35
And yeah, on the left.

[AB] 11:24:35
Yeah.

[SL] 11:24:46
So what people are doing, I can add later more. What the person is doing is to stacking point.

[AB] 11:24:51
Hmm.

[SL] 11:24:56
On top of each other to demonstrate that they want to cradle like stack kind of

[SL] 11:25:09
A stacking bar chart or box art. So it is the demonstration that measures are providing to the system.

[SL] 11:25:10
And then on the bottom in the gallery of the system. Upon demonstration. The system is providing multiple options.

[SL] 11:25:11
By operating the demonstration. So.

[AB] 11:25:11
Yeah.

[SL] 11:25:18
After, yeah.

[P4] 11:25:18
Right, but.

[P4] 11:25:28
The thing you're seeing is a scatter plot, right? So people are. Editing the scatterplot by hand.

[SL] 11:25:29
Yeah, right.

[AB] 11:25:29
Yeah.

[SL] 11:25:30
5 mouse, yes.

[AB] 11:25:30
Yeah.

[P4] 11:25:30
Okay, sounds.

[AB] 11:25:30
Yeah, but it's like. Yeah, it is definitely like a less common. Type. Yeah, because you're The system has, yeah.

[SL] 11:25:31
Okay.

[AB] 11:25:42
It definitely has his pros and cons. I'm gonna say much more because yeah, that I would influence this but yeah.

[P4] 11:25:50
Only quickly need to find a charger because my. Laptop has a difficulty.

[AB] 11:25:53
Yeah, yeah. I don't know why that other video is flickering so much. Like I haven't seen that before, but Okay.

[SL] 11:25:59
Yeah.

[P4] 11:26:00
Yeah, my MacBook is complaining about the. How happy this is. It's blowing.

[AB] 11:26:06
Yeah, it's pretty. I think, yeah.

[P4] 11:26:10
So we should be good now. Okay.

[AB] 11:26:13
Yeah. Okay.

[P4] 11:26:16
Chat input.

[AB] 11:26:21
Yeah. So you're a famous example could be chat GPT but There have also been similar attempts in visualization.

[AB] 11:26:32
That's shown here. Yeah.

[P4] 11:26:35
Yeah.

[P4] 11:26:39
Rescue. I see.

[P4] 11:26:56
Right. Well, that makes sense.

[P4] 11:27:01
This is so much simpler than the previous ones.

[AB] 11:27:02
Okay. Yeah. Yeah.

[P4] 11:27:09
And direct the fee caught up or actually specifying.

[AB] 11:27:29
Yeah, so you can't do anything, but would be the case that for example, you could just open this.

[AB] 11:27:35
Cell of code and then change it as if it were Jupiter.

[P4] 11:27:39
Hmm, yeah, I see. Okay. Okay.

[AB] 11:28:00
Yes, so this is I have to mention. Like I said, this is not a visualization tool, but more like a UI design tool.

[AB] 11:28:07
But there, yeah, user can upload a sketch in this in this case and then the system.

[AB] 11:28:13
Takes that as at least the starting point for the user to then continue. Yeah.

[P4] 11:28:18
One of the examples for I think GP 4 was yeah like this

[AB] 11:28:23
Oh really?

[P4] 11:28:25
You could just sketch your website and it would generate. The website.

[AB] 11:28:31
Oh, yeah, this is some sort of other. Commercial tool.

[AB] 11:28:37
Yeah, and the idea would be that doesn't necessarily have to be sketched like any file that you can in put such as code or an image or sketch.

[AB] 11:28:48
Yeah.

[P4] 11:28:50
Okay.

[AB] 11:28:51
Okay. I guess if you click next, those were all the 6 that we're gonna that will come back.

[AB] 11:28:58
And now if you come that link we will test a little bit how much you've, remembered from it.

[AB] 11:29:06
I guess. Yeah.

[P4] 11:29:13
Is number 4?

[AB] 11:29:13
It starts very easy. Yeah.

[P4] 11:29:19
Mission, in this video.

[P4] 11:29:23
Oh yeah, the names.

[P4] 11:30:01
Well.

[P4] 11:30:07
Oh. And that was it. This one.

[P4] 11:30:42
I guess how much going on.

[AB] 11:30:45
Yeah.

[P4] 11:31:05
Oh, that was

[P4] 11:31:24
Okay.

[P4] 11:31:28
Then back to the. Hello?

[P4] 11:31:34
You're.

[SL] 11:31:34
Oh, I think you're on your tip.

[AB] 11:31:38
Sorry, I think we can stay here because At least I spotted some confusion to maybe. So. The yeah, maybe if you just press on knocking on towards but we won't send it but then we can see the questions.

[AB] 11:31:57
Think For question 4. You said it was. Template. But it's actually this is the shelf.

[P4] 11:32:05
Yeah.

[AB] 11:32:10
Construction because the user can drag and drop. These fields onto encodings and in the template selection it's more that There's almost no customization possible.

[AB] 11:32:26
You really just already start with everything filled in and then minor tweaks are typically possible.

[P4] 11:32:33
I thought template selection was like Excel, so you Click on the bar chart and you select the columns.

[AB] 11:32:37
Yeah. Yeah.

[P4] 11:32:40
So I thought this was the same.

[AB] 11:32:45
No, because in Excel, you would, for example, I selected the whole area that whole like cell with data and then just clicked.

[AB] 11:32:55
On the gallery and then it gives me already. Yeah, if I click a bar, this template selection, it would be more that you Oh sorry, with shell construction you can specify the X encoding and the Y encoding and then The system is kind of responsible for at least coming up with a sensible charts that is then not necessarily a bar chart, but you can Like.

[P4] 11:33:20
Oh, I see.

[P4] 11:33:26
Michelle selects you don't decide what it's see what the type is.

[AB] 11:33:27
Change the

[AB] 11:33:32
Yeah, it's not so predefined. You can still do that, but it's more like fine grains.

[AB] 11:33:38
You can just think about it that it's Also with GUI elements, but more fine-grained control over really all the encodings.

[AB] 11:33:47
Yeah. Cause I think also for Q 6 you said And that one I understand because of here it is in Excel basically that's oh no not Q 6 2 7 sorry.

[P4] 11:33:50
Okay.

[P4] 11:33:58
6.

[SL] 11:33:58
Okay.

[AB] 11:34:01
Yeah, here you said template again, but basically what's now happening is also the self-construction.

[P4] 11:34:02
Oh, yeah.

[P4] 11:34:10
Okay. So what's really happening then?

[AB] 11:34:15
Like the Yeah. And then you see that the visualization of updates. Based on those drag and drop choices.

[P4] 11:34:17
The only only select columns.

[P4] 11:34:21
Okay.

[P4] 11:34:29
Hmm, yeah.

[AB] 11:34:34
Yeah.

[AB] 11:34:40
I think.

[AB] 11:34:42
Those were. The only 2, the rest looks good.

[AB] 11:34:47
And do you have any questions? Like, do you think it's clear a little bit to distinctions?

[P4] 11:34:50
Well, so what was this one?

[AB] 11:34:52
Oh, this was.

[AB] 11:35:04
Late because you Just choose one of the types and then the system just does it for you, right? Yeah

[P4] 11:35:06
Yeah, makes sense. Yeah.

[AB] 11:35:06
Yeah.

[SL] 11:35:06
Yeah, so template is the visualization type template. So you.

[SL] 11:35:12
Like the visualization type like botchart and lines, and then you have some customers.

[SL] 11:35:24
I. And shelf configuration it is. Or like a fine grain. Yeah, interface.

[SL] 11:35:28
You can, yeah, drag and drop. Data field, a change at the mark time.

[AB] 11:35:32
Yeah.

[SL] 11:35:32
So yeah, I guess. Those are quite similar but yeah one is more like a top down. You set the visualization type.

[AB] 11:35:37
Yeah.

[SL] 11:35:41
Template and yeah shelf configuration it is more like a bottom up queue.

[P4] 11:35:46
Yeah.

[AB] 11:35:46
Yeah.

[AB] 11:35:49
Yeah, definitely. Yeah, that's a good one. Yeah. Okay.

[P4] 11:35:53
That makes sense.

[AB] 11:35:56
Then, if that makes sense, we can go to the Test phase. The, with the actual probes.

[AB] 11:36:07
Let me share the link for that

[AB] 11:36:17
Oh.

[SL] 11:36:25
Oh, I just shared a link. You can. Open that.

[P4] 11:36:29
Yes.

[AB] 11:36:32
Yeah.

[P4] 11:36:33
Senior right window, right?

[AB] 11:36:35
Yeah, exactly. And now. Yeah, make sure to fit it again to your screen. Now it's just, yeah.

[P4] 11:36:42
Oh, it is capital Z. Small, it doesn't work. So shift C.

[AB] 11:36:43
Yeah. Okay. That's good to know. And I'll change that.

[AB] 11:36:54
Okay, so this part you will interact with Kind of 8 different what we call probes. Yeah, these interactive slides.

[AB] 11:37:03
And here there are some things listed that you should know from. Which you can read after I'm gone talking and.

[AB] 11:37:14
Yeah, the main thing that I also just want to stress now is that we encourage you to think out loud.

[AB] 11:37:22
While going through these 8. We will of course interrupt you if anything is clear and also yeah, you will be seeing these 6 modalities again.

[AB] 11:37:36
But they are not going to be functional at all. It's just like as a reminder for you that, okay, these were the types.

[AB] 11:37:45
But I think it will be clear once you, you see it, but I just want to stress it here.

[P4] 11:37:46
Hmm.

[AB] 11:37:52
Yeah.

[P4] 11:37:52
Okay. Let's see for each person.

[P4] 11:38:16
Okay.

[P4] 11:38:20
Let's see. And select one or multiple interaction. Whether it is the front task, you also free, which aren't task.

[P4] 11:38:31
Explain how he's gone about it. Example task. So we need to click on this.

[AB] 11:38:35
Yes. And you don't have to do them. No, you just can tell us which one you would choose.

[AB] 11:38:42
Or if you think something else within data transformation would be more applicable. Is also fine, but it just has to be one.

[AB] 11:38:51
You don't have to go through all the examples, basically.

[P4] 11:38:54
So. Okay, so for example for the coverage score. What's the left side? Oh, that's a bump from a table format.

[AB] 11:39:03
Yep. Yeah, it's like kind of a data preview and. A file of visualization and Yes, and then below you see The modalities and yeah I would just ask you to Click on it just to say to like let us know, okay, this one is what I'm gonna choose or why not.

[P4] 11:39:05
Yeah. And this is what it looks like.

[AB] 11:39:26
So yeah.

[P4] 11:39:27
Hmm, okay. Let's see. So. I mean, probably the easiest would be to do this.

[P4] 11:39:35
Because I just ask. Plots the coverage.

[AB] 11:39:39
Yeah.

[P4] 11:39:40
So if that works, it'll be nice. Otherwise.

[AB] 11:39:43
Yeah.

[P4] 11:39:45
Probably template selection because I imagine, coverage score is quite a common thing to visualize. So I would just.

[P4] 11:39:56
Expected to be there.

[AB] 11:40:02
Yeah, I will see that.

[P4] 11:40:03
Let's see, code and put

[P4] 11:40:06
Hello.

[AB] 11:40:06
But it's sorry it's more about the. Calculation of the score so you can you cannot have to assume that you don't even have the score yet you just have the

[AB] 11:40:14
The wreaths information.

[P4] 11:40:21
Yeah, but it should be able to calculate that.

[P4] 11:40:21
I, I, Because it's such a common task. Example, Good to that, but takes too much effort.

[AB] 11:40:22
Yeah.

[P4] 11:40:30
Oh, what's happening? Okay. Okay.

[AB] 11:40:31
Oh, I'm sorry. Yeah.

[AB] 11:40:36
Yeah, that's something that shouldn't be there. I'm sorry.

[P4] 11:40:42
Health construction.

[P4] 11:40:46
I mean. Yeah.

[P4] 11:40:53
We could probably also use this actually. We did.

[P4] 11:40:58
How do I click on this?

[AB] 11:40:59
Yeah, sorry, I'm gonna fix it in the meantime because it's very annoying

[P4] 11:41:02
Yeah, Only one of these 3.

[P4] 11:41:06
And.

[AB] 11:41:06
Okay, and why? Sorry. Go ahead.

[P4] 11:41:11
I was gonna say for the second example. So, if you still have something say about this one, then.

[AB] 11:41:14
Huh.

[AB] 11:41:20
Yeah, I mean. Maybe you can do that while I. Fix the weird thing.

[P4] 11:41:27
Okay. So second example, I would use code. I'm not Python though, but I mean.

[P4] 11:41:35
Very simple code things to filter this on because it's just one of the columns. The fifth column that specifies the quality.

[AB] 11:41:43
Yes.

[P4] 11:41:43
So this is simple. It fails on this column. We'll fix it.

[AB] 11:41:48
Yeah. Yeah. Okay. Yeah, I think.

[P4] 11:41:50
Should also click on that and I'm not sure what it means when it becomes

[AB] 11:41:56
Yeah. And, for the other task, the BAM, like the coverage score, would you have any preference from all of those that you at least indicated as candidates?

[P4] 11:42:09
I mean, is there a chat input? I would choose the chat input. Because it's so easy.

[AB] 11:42:11
Yeah. Yeah, okay. Why is it?

[P4] 11:42:15
If that's not available, then depends on whether I know that I know the 2, then probably I know what the templates are.

[AB] 11:42:22
Hmm. Yeah.

[P4] 11:42:22
So I know, but I would go for that or for. Would it make it that myself?

[AB] 11:42:28
Yeah, you say chat is easy. I mean, I get that. What makes it exactly easy. Or like

[P4] 11:42:38
Oh, you just

[AB] 11:42:41
That's right.

[P4] 11:42:42
Go for it.

[AB] 11:42:42
To use.

[P4] 11:42:46
And

[P4] 11:42:46
I would expect it to show the coverage.

[AB] 11:42:47
Yeah, so. Then it relates to how fast you could get your results probably. Yeah. Yeah.

[P4] 11:42:48
Yeah, exactly. Yeah.

[AB] 11:42:51
Okay. Okay, sounds good. Then if you click next, we go on to the next.

[P4] 11:42:54
Yeah.

[P4] 11:43:01
Userization, like one on what

[P4] 11:43:04
What else?

[P4] 11:43:08
Yeah, Coffage score.

[P4] 11:43:22
Okay. A bar chart of the coverage score.

[P4] 11:43:24
So. Wait, well, doing doesn't matter what the input is.

[P4] 11:43:34
Because of the inputs a bump file then a bar chart as a coverage score It's quite hard to get in one go.

[SL] 11:43:45
You could also, yeah.

[AB] 11:43:45
Yeah, but it's all shared.

[SL] 11:43:48
Sorry, yeah, you could also use, multiple. Yeah, interaction modalities at the same time.

[P4] 11:43:55
Okay.

[SL] 11:43:55
Or single call.

[AB] 11:43:56
Yeah.

[P4] 11:43:57
Yeah, okay. Let's see. What would I do then? Probably will turn to code.

[AB] 11:44:04
You could I think also assume that you maybe have that coverage score that you just calculated. One.

[P4] 11:44:14
Oh. Okay, yeah, I didn't see this a follow up but yeah. Okay, yeah.

[AB] 11:44:18
Yeah, it's not necessarily, no, it's, it's not really, but here, yeah, sorry, that was not very clear.

[AB] 11:44:25
Yeah.

[P4] 11:44:28
Let's see, so if I have it available, then probably template selection because a bar chart is really easy.

[AB] 11:44:36
Yeah.

[P4] 11:44:36
Thing. If it's not available, we do code input and just Go that myself to get to the actual

[P4] 11:44:45
Number. Like what you see in a bar chart for this, it's this, this number and then also put it in the bar chart selection like this.

[AB] 11:44:56
So you mean you would. Double and go to bars, although it's labels of the values.

[AB] 11:45:05
Is that what you mean?

[P4] 11:45:05
No, just the numbers on the x axis and the y-axis. I mean, I would go like the way to get there.

[AB] 11:45:09
Yeah.

[AB] 11:45:13
Yeah, yeah.

[P4] 11:45:13
And then the final step for making the plot I would I mean, I'm not that familiar with writing code to create in visualization, but I'm, to change data.

[AB] 11:45:26
Yeah.

[P4] 11:45:26
And then I would make the plot or something like this probably. I wouldn't have Trust I wouldn't trust the chat input on this because it seems like too many tasks for me for chat.

[AB] 11:45:30
Yeah.

[P4] 11:45:41
Example.

[AB] 11:45:41
Okay.

[P4] 11:45:44
It has to be really good AI to be able to do that. So I wouldn't trust it on I wouldn't try it.

[AB] 11:45:47
Okay.

[P4] 11:45:49
And it also takes me time to. Draw that, so no. Shelf construction. I wonder what actually be.

[AB] 11:45:54
Yeah.

[P4] 11:45:58
Yeah, for sure for sure because you just have to date available. Presentation of demonstration. Then that really depends on what the input looks like.

[AB] 11:46:03
Yeah.

[P4] 11:46:09
So in this case I wouldn't do that also because there are other options available.

[AB] 11:46:16
Yeah.

[P4] 11:46:17
And the line chart of a big quick file you mean putting the this quickly line of a bigwork file.

[P4] 11:46:25
Plotting that.

[AB] 11:46:25
Yeah.

[P4] 11:46:29
I would do that.

[P4] 11:46:34
I feel like that's a completely different thing. And probably I would try chat for that.

[AB] 11:46:37
Okay.

[P4] 11:46:40
Or just do it with code.

[AB] 11:46:45
Okay, why would you think chat is good enough here? You earlier said this.

[P4] 11:46:50
Because of Be Click file is basically the visualization but then in numbers. That would expect the chats to just get that.

[P4] 11:47:00
Me too. No, to do that. But if you give a bump, you say I want the coverage score and I want to have a barge out of it.

[AB] 11:47:01
Yeah, right. Yeah.

[P4] 11:47:07
I would be afraid that the AI thinks of something completely different.

[AB] 11:47:12
Yeah.

[P4] 11:47:13
And you don't want to spend time on fixing that. So.

[AB] 11:47:16
Yeah, yeah, okay. Alright. Yeah.

[P4] 11:47:21
Next one.

[P4] 11:47:25
Position, Change the color coding, not to, check, or change the, well does the x stick interval?

[AB] 11:47:37
So here it's like the. For example, the chromosome one until what is it there i guess after 21 show but which ones you for example would show maybe only every other one.

[AB] 11:47:57
Or, or you, I mean, this is just example tasks, but it's about little customizations and you would maybe want to do, yeah.

[P4] 11:47:58
Okay.

[P4] 11:48:05
Yeah. Okay, so if I just go over these 6. If there is a chat integrated in something like this, then probably as well understand what I mean with change color of this to that.

[P4] 11:48:21
And the same with X only select this or that. So, publication upload seems Too difficult for me to do.

[AB] 11:48:22
Yeah.

[P4] 11:48:30
Too much time. I wouldn't see this as template selection more as like after selecting a template.

[P4] 11:48:40
So I wouldn't choose that. God input, if I generated this spot with code, then it's really easy to do this.

[P4] 11:48:47
After our generates because already just selected. I've just changed the numbers and Chef selection.

[AB] 11:48:48
Yeah.

[P4] 11:48:57
So selection has some sort of like. If an else statements, right, I'd imagine.

[P4] 11:49:05
Because she says it's a bit more. Fine, grain. So, I'd imagine I can.

[P4] 11:49:12
Oh, no, the official station is more fine, okay. And on Element.

[AB] 11:49:17
What do you mean? I would be curious too.

[P4] 11:49:21
So I'm still a bit confused about what the shelf selection exactly does. But I don't think You can just give it the data and say if else for this in this column or.

[AB] 11:49:26
Hmm.

[P4] 11:49:36
Change this and this into that. Something more after you made it. I'd imagine.

[AB] 11:49:46
Well, I don't think so. I think you can it can handle these partially.

[AB] 11:49:53
Partial results of the visualization. So for example, yeah, so maybe if If the task is to change the color.

[P4] 11:49:56
There's some sort of selection in it too.

[AB] 11:50:05
If you remove the shelf color then maybe you just get a bar chart without color and if you map an attribute to color then That's attributes will be shown with color changes, for example.

[P4] 11:50:19
Yeah, makes sense.

[AB] 11:50:20
So you can think of all the things you can edit in your visualization, you can just map them to data attributes and.

[AB] 11:50:29
Can also be redundant. Yeah.

[P4] 11:50:31
Yeah. Position with demonstration might work for the second one. For the first one, I wouldn't try that because I'm not sure how you would select the color.

[AB] 11:50:37
Okay.

[P4] 11:50:40
If you just point to it. But selecting stuff makes sense to just click on it or select it or make circular.

[AB] 11:50:43
Yeah.

[AB] 11:50:50
Yeah, to say which ones you want to keep or something like that. Yeah, yeah.

[P4] 11:50:54
Yeah, exactly. Yeah. Yeah, just get everything and then just, I'm on this one, this one and this one.

[AB] 11:51:00
Yeah. Okay, do you have any? Thing that would be the preferred one. For these little customizations.

[P4] 11:51:04
Oh, sorry.

[P4] 11:51:12
It clicks on next already, but Let's see.

[AB] 11:51:16
Yeah.

[P4] 11:51:22
It depends a bit on how it's set up. I mean, if Yeah, I integration is really good.

[P4] 11:51:30
Then we'll do the input first option. And if a is my own code, then we would do code input this first option.

[P4] 11:51:35
It depends on how it's set up, would be, would be the simplest one, fastest one.

[SL] 11:51:42
If. Yeah, on other like question I have like if. The system contain the code for generating that.

[AB] 11:51:43
Okay.

[SL] 11:51:51
Figure and it is using the code like language or library that you are familiar with. For example, like Python or something, in that case, would you still use the code input?

[SL] 11:52:04
Like you happen yeah in the case you haven't used the quality yourself but the system offer you a so that you can change it.

[P4] 11:52:12
Oh, yeah, that for sure. If it's like in a window next to it just readily available.

[AB] 11:52:13
Yeah.

[P4] 11:52:19
And I can edit and run it again then yeah. Then I would do that instead of AI because it can just See what I want instead of Yeah, that I think of what I want.

[AB] 11:52:26
Yeah.

[AB] 11:52:30
Yeah, that is actually by the way. I don't know if that would change any of your answers so far, but you can think of this.

[AB] 11:52:39
That up here as there's some sort of imaginary system that seamlessly can change between these.

[AB] 11:52:48
Modalities. So you can kind of assume that you can pick up where you left off with one thing or the other.

[P4] 11:52:49
Hmm, okay.

[AB] 11:52:56
Or it's able to Yeah, it always has the code, related to, any of the visual stuff you're seeing.

[P4] 11:53:03
Okay, it's not really a one way it's yeah, okay

[AB] 11:53:07
No.

[P4] 11:53:09
Okay. So next one. And change the type changes like to line plot, tenshes, stuff to scatter plot Change layouts.

[AB] 11:53:13
Yeah.

[P4] 11:53:21
To circular.

[AB] 11:53:24
Yeah.

[P4] 11:53:25
What layouts do you only change?

[AB] 11:53:28
So here, yeah, so here it's like a linear layout, right? It's like chromosome one until it's a line.

[P4] 11:53:34
Oh, yeah, I get, yeah, I see, I see.

[AB] 11:53:37
Yeah.

[P4] 11:53:41
Let's see. So probably chat would be too. Much of guessing for the chat what I exactly want.

[P4] 11:53:50
So probably I will first Oh, for any of them. So probably I would first, probably would first try other ones.

[AB] 11:53:51
For which task? The type or the layout? Any of them, okay?

[AB] 11:53:59
Okay.

[P4] 11:54:01
Position upload is also too much effort. Selection type co-work. That is already in there.

[P4] 11:54:09
I just select another one. I said of Park plot line plot, Socloplots will be quite simple.

[P4] 11:54:17
Go to put if another code then. Yeah, it's again just like previous one just changing the work properly.

[P4] 11:54:24
Shelf construction seems more difficult but if the first they still don't work then I could try that Just like the chat input.

[P4] 11:54:34
Visualization. That will probably only work if I'm very familiar with the system, so I wouldn't try it because it will probably take a lot of.

[P4] 11:54:43
Figuring out how it will interpret what I'm drawing. So probably one of the middle too.

[AB] 11:54:47
Hmm. Yeah.

[P4] 11:54:50
For any of them. I don't really see a difference between these. Or how you would change it.

[AB] 11:54:54
Hello. Yeah.

[P4] 11:54:59
Okay, next one.

[AB] 11:54:59
Okay. Yeah.

[P4] 11:55:05
Thanks a few. Add a track of the conservation score in the signal between transit and they track off. Cash proposition.

[P4] 11:55:22
Cool. Let's see, I wouldn't. Be able to just type this in one line of myself.

[P4] 11:55:31
So probably not got input. It seems way too difficult for template selection. Shell selection might offer functionalities for it.

[P4] 11:55:39
So could check that out. I blood my own data I don't really see how it will Guess correctly what I mean.

[P4] 11:55:50
The same demonstration I could try chat this seems like something it would

[P4] 11:55:55
Figure out and if it then produces a plot and it's just on the line code then I can added it to make it exactly what I want but S is fastest one of the fastest way to either do chat or if there's an option in self-construction to just pick as an option.

[AB] 11:56:04
Hmm. Yeah.

[AB] 11:56:12
Yeah. Do you, sorry, about the shelf construction. Do you think it would be intuitive to?

[AB] 11:56:25
Because you maybe have a lot of indeed like choices that you can make. But you would still expect that you would be able to figure it out based on the shelf construction.

[AB] 11:56:44
Options.

[P4] 11:56:46
I think so, yeah.

[AB] 11:56:48
Yeah.

[P4] 11:56:49
I, I would like, yeah, I mean, if the option would be there, I would expect me to just see it.

[AB] 11:56:56
Yeah. Yeah. And

[P4] 11:56:58
I mean, unless this is like a menu of tens of pages, then probably no, but.

[AB] 11:57:03
Yeah. Yeah. And would you have a, yeah, you said it already, like a preference from.

[AB] 11:57:10
All of these that you see at least feasible.

[P4] 11:57:14
Hmm. I think these 2 are the only feasible. Probably depends on the tool. If it's like a white, you still what I probably do, which is Google is online and If it sales you like, will do it in this menu, then probably I will just fall out of the instruction and click in this, in this step in the menu.

[AB] 11:57:20
Yeah, I would.

[P4] 11:57:34
Which I imagine is the shelf construction. And if it's not the case, then probably try chat input.

[AB] 11:57:42
Yeah.

[P4] 11:57:44
But I don't have preference without Seeing or knowing the tool.

[AB] 11:57:50
Yeah, that makes sense. But again, like here you can, you don't have to think, yeah, I know it's hard that you don't have to think in terms of other tools but more like If you would have a tool that has all these modalities integrated.

[P4] 11:58:06
Yeah, I don't that preference either.

[AB] 11:58:08
No. Okay.

[P4] 11:58:10
Depends on what I feel like. Yeah. No.

[AB] 11:58:12
Yeah. Okay.

[P4] 11:58:18
That's what she is. This is for another example. Let me try and trust. And, Let's try and Okay, so for the first one, sounds like typically something that's very easy by cut input.

[P4] 11:58:39
So. Devil probably the way to go. For the second one though.

[AB] 11:58:43
Why, why is it easy by code?

[P4] 11:58:46
Well, because this is already a region of interest. So, in cloning, to me sounds like I can just reuse the entire code except for one specific part which will be the region.

[AB] 11:58:58
Yep.

[P4] 11:58:58
So probably just hit that in and then have the same thing, but then for different region.

[P4] 11:59:04
For the second one. At whole, you know, if you want credit brush too.

[P4] 11:59:12
Hmm I wouldn't really know how to do that. So probably I will first try the chat. Because I don't see how I should do that that is, this.

[AB] 11:59:23
Yeah.

[P4] 11:59:28
Yeah. I mean I could try out the example association uploads but That will certainly be a second option after chat.

[AB] 11:59:32
Okay.

[AB] 11:59:39
Okay.

[AB] 11:59:44
And why?

[P4] 11:59:44
10 min. Well, because it takes more time. Just putting the words in in the chat, it's very fast still then.

[AB] 11:59:48
Yeah.

[P4] 11:59:52
Drawing it out and seeing how it responds to my drawing and maybe adjusting the drawing, trying it again.

[P4] 11:59:59
And this is demonstration. I don't see how that will work, self construction. Wouldn't know, no.

[P4] 12:00:06
Yeah, probably for code and put for the first one and chat for the second one.

[AB] 12:00:12
Okay.

[P4] 12:00:19
Next one.

[AB] 12:00:20
Yeah.

[P4] 12:00:23
Change arrangement of views, example does change the arrangement of the view to all vertically or somebody checks the post.

[P4] 12:00:31
Change for insurance of theiation, J, that sounds like something that should be really simple with code.

[P4] 12:00:44
Template selection probably has not enough options to do it. I'd imagine. So wouldn't be a first go to.

[P4] 12:00:52
Tough construction might have it as an option.

[P4] 12:00:56
And if they don't work or I Don't get it immediately. I will probably try that.

[AB] 12:01:03
Yeah.

[AB] 12:01:06
And what about the, did you say something about visualization by demonstration?

[P4] 12:01:12
No, because I'm not that familiar with this kind of thing, so I wouldn't try it out as a first.

[P4] 12:01:19
So yeah. It's not probably not the fastest way for me because I have to figure out.

[AB] 12:01:20
Yeah.

[P4] 12:01:26
How would cause I would need to think of how I can communicate how I want it visualized and Yeah.

[AB] 12:01:35
Yeah.

[P4] 12:01:37
I feel like I'm faster with that by code or chat than by drawing or pointing at stuff.

[AB] 12:01:43
Yeah.

[P4] 12:01:46
I feel like that's true for most of the examples of That's why I never chose any of second order sixth option.

[AB] 12:01:51
Yeah.

[AB] 12:01:57
Yeah. Okay. Oh, we can continue.

[P4] 12:02:07
That's in the. Create a custom, in a meditation, and the to infuse.

[P4] 12:02:17
Pay the custom. So, Well, I'd probably do

[P4] 12:02:24
Is or this can mean a lot of things. Probably, will be the fastest way because I imagine I will already have some of these.

[P4] 12:02:35
In the code and I can just copy it and change the things to like the name and the type of data and the track and stuff to what I want.

[P4] 12:02:45
Chef construction should be just as simple. Because you know just adding something.

[AB] 12:02:52
Could you elaborate a little bit like? What would for example be something you would think of, hearing like custom annotation?

[P4] 12:03:02
Well, I would imagine is that like some regions I would like to highlight. Or some Yeah, some, like, I think that's the most common thing and Could be many types of regions.

[P4] 12:03:19
I don't really Create a custom gene.

[P4] 12:03:25
I then can't really think of any other. Examples I would want to use here.

[AB] 12:03:33
Yeah. How would you can you explain with the shelf? I think it could work.

[P4] 12:03:36
Nice enough.

[P4] 12:03:43
I would imagine there is just a thing like a plus sign just add something and then I can click on.

[P4] 12:03:51
What type of data is or what type of thing what type of Tr or thing I want to add to the view.

[AB] 12:04:01
Hmm.

[P4] 12:04:02
And then selects the right columns and stuff for that. I imagine it would be really simple.

[AB] 12:04:06
Yeah.

[AB] 12:04:10
Yeah, yeah.

[P4] 12:04:10
But yeah. And No, I think, yeah, I think we just use these 2. Should be.

[P4] 12:04:20
Very simple.

[AB] 12:04:23
Yeah.

[P4] 12:04:26
Okay.

[AB] 12:04:29
Okay, one last thing I want to say. Just to have said it you can also think of combining modalities.

[AB] 12:04:37
I don't know if that would change anything. And I think you commented on that one that you would say, oh.

[AB] 12:04:43
Check plus code or something. For the I think that was task 5. And. Yeah.

[P4] 12:04:51
Yeah, could be. Yeah. Not for this one. But.

[AB] 12:04:54
Would you see use of combining here or anything? No. Okay.

[P4] 12:04:58
No.

[P4] 12:05:01
Not really.

[P4] 12:05:05
I mean, that's what I think of it now. I mean. You never know what you do when you actually use something like this and when you're familiar with the system.

[AB] 12:05:06
Yeah.

[AB] 12:05:09
No.

[AB] 12:05:13
Yeah, yeah, that's definitely true.

[P4] 12:05:14
And when I think of it. This would be the way to go for me.

[AB] 12:05:18
Yeah. Yeah. Okay, sounds good. Then we can, we have again if you click next.

[AB] 12:05:28
Another Google form. Which should be very fast. You can. Give us some ratings.

[AB] 12:05:39
Okay.

[P4] 12:05:39
I'm gonna skill. Not at all to find a much weight. I'm, with, with, with, with, with, with, with, with, Then bed selection.

[P4] 12:05:55
Self. Construction.

[P4] 12:05:56
It should be demonstration. Is there some demonstration was the But let me, oh, it's not on here anymore.

[P4] 12:06:04
I forgot the difference between example, applauding shell, a demonstration was the pointing at things.

[AB] 12:06:10
Yeah.

[P4] 12:06:11
Yeah, not familiar. I chat inputs. Got input example uploads

[P4] 12:06:22
Okay on how not so I likely you would use each modality for construction, visualization, template selection.

[P4] 12:06:33
So

[P4] 12:06:38
I think each time with all the Concepts meant self-construction. Yeah. Position with demonstration.

[AB] 12:06:43
Yeah.

[P4] 12:06:50
Slightly jet input. Okay.

[P4] 12:06:56
I think this is also how in general went about the the 8 probes. Yeah.

[AB] 12:07:01
Yeah. Yeah, that makes sense. Yeah.

[AB] 12:07:04
Okay, thanks. Yeah. Great, then, yeah, we're already over a little bit.

[P4] 12:07:05
Pick on sent.

[AB] 12:07:12
I just would like to, if it's possible for you, just end it with 2 2 questions kind of related to what you've filled in.

[AB] 12:07:20
So I want, well, maybe the first question would be How was your general experience in thinking about and kind of yeah trying these modalities a little bit in the in the context of visualization construction.

[P4] 12:07:36
Hmm. So it's, yeah, I find it hard to cross these concepts without actually being able to play and click on every single button.

[P4] 12:07:46
Because I have to imagine how something would look like and I was And Benjamin, something I already know.

[P4] 12:07:53
So especially with this shelf construction, I didn't really have any. Experience of that before so at a hard time imagining what it would be like.

[AB] 12:07:53
Yeah.

[AB] 12:08:00
Yeah.

[AB] 12:08:03
Yeah. Yeah. Yeah, yeah, no, that is Interesting answer and the Maybe to follow up which modality surprised you the most

[P4] 12:08:06
So answer your question or did you ask more questions?

[P4] 12:08:22
So, and what sense surprise me? Like I didn't know existed or I didn't know.

[AB] 12:08:26
It can be good or bad, like just something that's just stood out.

[P4] 12:08:32
Okay.

[P4] 12:08:39
I can see how something

[P4] 12:08:43
Use the applaud of some sketch. But yeah, I never use it myself, but I can see some other people who really think of these kind of things and like I wanna sketch it and then they want to try it that way.

[AB] 12:08:44
Hmm.

[P4] 12:08:53
So can see how that will work and we haven't really thought of it that way. All the other stuff.

[AB] 12:08:57
Yeah.

[P4] 12:08:59
Yeah, doesn't really surprise me that it exists so people think about it.

[AB] 12:09:01
No. Yeah. Yeah. You said you wouldn't use it yourself, this upload thing.

[P4] 12:09:11
No, because it just takes too much effort for me. And I don't think of visualizations in a way of this is what I want to get to.

[AB] 12:09:12
Hmm, yeah.

[P4] 12:09:17
Like visually and then try to get it. I think more of it. I have this data and I want to get it in some sort of way.

[AB] 12:09:24
Hmm. Yeah.

[P4] 12:09:25
So I don't go about it from, I want to get here, go about it. I start here.

[AB] 12:09:31
Yeah, that's very interesting point. Yeah.

[P4] 12:09:32
So, I would use it then.

[AB] 12:09:37
Yeah. Yeah. And,

[AB] 12:09:44
Okay, then, like, sorry, just one follow-up question there. Would you ever, do you ever look up examples of visualizations?

[AB] 12:09:52
If you make something Cause you say you approach it more from like the data side. So.

[P4] 12:09:59
I mostly look up what things are available and set off. What I want to go to.

[AB] 12:10:04
Yeah. Yeah.

[P4] 12:10:06
So, yeah. Yes, that's the same also. Yeah.

[AB] 12:10:08
Yeah. Yeah. Okay. Last question.

[AB] 12:10:16
Would you ever yeah consider combining multiple modalities for like I know it came out a little bit, but what is your general thought on the fact that you might combine things?

[P4] 12:10:28
If it's all.

[P4] 12:10:32
If it's all integrated. Sure, especially chat and code. I can see how that works. Would have some doubts about using a chat for my own data though because typically these I think send data to another server.

[AB] 12:10:38
Yeah.

[AB] 12:10:44
Hmm.

[P4] 12:10:47
And most data is Not public, so. But which is also true for the other data, but if it runs locally and there is no privacy issues with it.

[AB] 12:10:51
Yeah.

[AB] 12:10:56
Yeah.

[P4] 12:11:02
Then probably chat and go to be the best combination.

[AB] 12:11:07
Yeah.

[P4] 12:11:07
Cause you can let the Because yeah, most people are not and also not myself not familiar with all the intricacies of all these visualization libraries of for example Python or R.

[AB] 12:11:16
Yeah.

[P4] 12:11:16
Always see small hidden options you never know about and code might know them then you can just get them from there and then use it yourself.

[AB] 12:11:22
Yeah. Yeah. Yeah. Okay, then.

[AB] 12:11:30
Unless, say has built some follow-up questions. I think we can maybe close the meeting.

[SL] 12:11:39
Yeah, yeah, it also really is that cool. Yeah. That's it.

[P4] 12:11:39
Okay. Okay, okay. Good.
