# Supplementary material for: Understanding Visualization Authoring Techniques for Genomics Data in the Context of Personas and Tasks
Source: IEEE Trans Vis Comput Graph. Author manuscript; Available in PMC 2025 Mar 4. (PMC11875953; doi:10.1109/TVCG.2024.3456298)
Supplement: tvcg-3456298-mm [file NIHMS2039885-supplement-tvcg-3456298-mm.zip › tvcg-3456298-mm/transcripts/P5.txt]

[AB] 13:05:17
Okay. Okay. Great. Then I think.

[P5] 13:05:18
Yeah, perfect.

[AB] 13:05:25
Let me put it along. Yeah. Then, okay, that's it. Do you have any questions at this point?

[P5] 13:05:33
No, that sounds very clear.

[AB] 13:05:36
Okay, good. Then I stopped sharing my screen. And now will be the part where we go into this.

[AB] 13:05:46
Training and for that we will share a link I think say you already. Yeah, shared it so in the chat I'll assume you the link and And if you click on that and would be able to share the screen.

[P5] 13:05:52
Yeah.

[AB] 13:06:04
With us where you open that link. And. That would be good.

[P5] 13:06:06
Sure. So let me share the right. Yes.

[P5] 13:06:15
Okay, do you see it?

[AB] 13:06:18
Yeah, perfect. Yeah, so this part of quickly also just and say a few words before we start.

[AB] 13:06:28
So, In this part you will see 6 modalities and will always follow the same pattern as in You see a very brief.

[AB] 13:06:37
Definition, then you see a video system that has this type of interaction modality. And then there will be a part where you can interact with like a very premature way that we've built and and that is just more to kind of yeah.

[AB] 13:06:57
Make really sure that you kind of get the core idea behind the modality and that so that will be for the sixth.

[AB] 13:07:06
Different ones and it will just you will just go sequentially through it and you have any questions you can just ask us.

[P5] 13:07:14
Sure.

[AB] 13:07:14
And before we start, I'd like to, but I think it looks good already, but if you could press capital C.

[P5] 13:07:18
Yeah.

[AB] 13:07:21
Yeah. That's a good. Okay. You can start.

[P5] 13:07:26
And

[SL] 13:07:27
Kenny also ask, if you could like change the name of the Zoom. To something else.

[P5] 13:07:32
Oh yeah.

[AB] 13:07:35
Sorry, I forgot.

[SL] 13:07:36
Yeah, I think you can use. You can call a participant. I think 5 or P 5.

[AB] 13:07:44
Yeah.

[P5] 13:07:45
Sure.

[SL] 13:07:48
Thank you.

[P5] 13:07:50
Good to do. Okay, so I just click on

[AB] 13:07:55
Yeah.

[P5] 13:07:58
Okay.

[SL] 13:08:29
Yeah, just to let you know, I think maybe As we mentioned this but at the very end of the training session.

[SL] 13:08:36
There will be a test or. At this so yeah just to make sure that because this is this part is important for the next session of this time.

[P5] 13:08:37
Okay

[P5] 13:08:42
Yeah, yeah. Okay, yeah, yeah. Okay, that makes sense. And, oh, okay, so here I take.

[P5] 13:08:51
I can't grab bar? No, I can bug data field. G.

[AB] 13:08:58
And grab the data field and. Yeah, maybe works a bit clunky, but if you, yeah, and now, yeah.

[P5] 13:09:01
In the. Okay, perfect. Okay, so just.

[SL] 13:09:10
Now just bar is working here. Yeah.

[P5] 13:09:10
Yeah. Yeah, I good. Yeah, I guess like the value was working.

[SL] 13:09:17
Yeah, so one thing.

[AB] 13:09:18
Yeah, but anything would work. Basically, just we didn't make it like that, but you could think of that you would also be able to use others.

[SL] 13:09:21
Yeah. Yeah.

[AB] 13:09:27
Yeah.

[SL] 13:09:28
Yeah.

[P5] 13:09:28
Okay, so just so, so the difference between the previous moderities as the previous modality was like you have your data in an Excel sheets and like and you press like on Excel the options that give you like a bunch of visualization.

[AB] 13:09:42
Yep.

[P5] 13:09:43
Well, here it's like, you like, I'm assuming your data, I see that someone else, but you can maybe like more easily, like you can drag and drop what you want basically.

[SL] 13:09:53
Yeah.

[AB] 13:09:53
Yeah, it's like a bit more fine grains control. Yes.

[P5] 13:09:56
Okay, yeah, instead of having to like go into the details of like Excel to figure out like, yeah, okay.

[SL] 13:10:00
Yeah. Yeah. Just to make sure like, it is not dependent, to any like specific tool.

[P5] 13:10:07
Yeah.

[SL] 13:10:09
So yeah, and this one. Just to add, like what you did with the dragging, dragging, tracking and drop, you like a the value, the, which is the qualitative value.

[AB] 13:10:10
Yeah.

[P5] 13:10:26
Yeah. Yeah.

[SL] 13:10:26
To the Y access. So you are. Yeah, you are, mapping the height of the bar in the value column.

[SL] 13:10:34
Yeah.

[P5] 13:10:37
Okay. Is in a demonstration.

[P5] 13:10:42
Do

[AB] 13:10:43
Yeah, this is a bit weird, to understand.

[AB] 13:10:47
Hmm. I can maybe see a few things. So. This basically means and in like very high level terms that you would be able to manipulate really the graphical elements of a chart.

[P5] 13:11:03
Yeah.

[AB] 13:11:03
Or add anything or delete anything. So the and you can do it with your mouse or also with a pen interaction or something.

[P5] 13:11:13
Okay.

[AB] 13:11:13
Actually there's more but these would be the most common. And in the first video you see that someone is stacking the.

[AB] 13:11:21
The like points of a Getterplots to signal to the system. So the system has some like underlying recommendation engine that would recognize what someone wants to do.

[AB] 13:11:33
So here the system recognizes that this person wants to make a bar chart instead of a catapults and then below you see that It creates then like some options of bar charts and then from there the user can say, okay.

[P5] 13:11:39
Oh!

[AB] 13:11:49
In this case, I think the user goes for the first one. Yeah. And then the other one next to it? Oh, sorry.

[P5] 13:11:53
Interesting. But, yeah. So what's look weird on the left is like It looks a tiny bit like is are you moving around the Data points.

[AB] 13:11:58
Yeah.

[AB] 13:12:06
Yeah, but so that is really yeah, an intuitive maybe. But here it's the system then recognizes that you're not changing the data values but you use it to say that you want just to change the type in this case.

[P5] 13:12:07
Okay.

[P5] 13:12:10
Okay. Okay.

[P5] 13:12:17
Okay.

[P5] 13:12:22
Okay.

[AB] 13:12:23
Yeah, and. The second video is where you show not the mouse interaction but pen interaction.

[AB] 13:12:32
And in this case, someone is. Like writing an A on the column on the second column which is denoted by the Red arrow and then you see that it takes the average and then the visualization updates.

[P5] 13:12:40
Yeah.

[AB] 13:12:46
So there it's also like direct manipulation of the table thing which you want.

[P5] 13:12:52
Okay. Yeah. I try it, I can kick the pen.

[AB] 13:12:55
Yeah.

[P5] 13:13:02
So if I use a pen and I do

[AB] 13:13:07
Yeah. Yeah, so we made a very simple case, but for example here it could be you create this very like quick arrow and then the system at least.

[P5] 13:13:09
Hmm.

[P5] 13:13:13
Yeah.

[AB] 13:13:20
Boots this arrow for you and like it's Just an annotation or something in your figure.

[P5] 13:13:25
Okay.

[AB] 13:13:25
That you like directly added. Yeah.

[P5] 13:13:29
Okay, so here is, okay, interesting. So it's like annotating.

[AB] 13:13:33
Yeah, for this case, but it's could be also like was shown in the videos for like changing the type or whatever.

[AB] 13:13:41
Yeah.

[P5] 13:13:47
Interesting.

[P5] 13:13:49
Down.

[P5] 13:13:55
Okay, so here it's basically you're using chat GPT to tell it or something equivalent.

[P5] 13:14:01
To tell it basically what you want. Oh, interesting.

[AB] 13:14:05
Yeah, indeed. It's a

[AB] 13:14:09
Similar to that.

[P5] 13:14:12
Oh, you did. Wait a minute, buddy. I put space. Yeah, I click the shut.

[AB] 13:14:13
Oh, maybe. I don't know. Maybe there's some. Yeah.

[P5] 13:14:21
Oh, the chat box. Okay. Because I. Yeah, it's click and so it went to the next one.

[AB] 13:14:22
Yes, yeah.

[P5] 13:14:27
Okay, using.

[AB] 13:14:32
Yeah, so it is just through. Yeah, it would be more like the video that was just shown here.

[AB] 13:14:40
Yeah, just to clarify that you can basically type any prompt, it would really be like natural language that it could take.

[AB] 13:14:47
Yeah.

[AB] 13:14:48
Okay.

[P5] 13:14:50
Okay. Good

[AB] 13:15:02
Yeah, this doesn't work. Nothing works, but the idea would be that you have this interactive environment.

[P5] 13:15:08
Yes.

[AB] 13:15:10
Yeah.

[P5] 13:15:19
Oh, interesting. So here you give it. An image.

[AB] 13:15:23
Yeah. Or code or sketch. In this case, the video was of some sort of a UI tools.

[P5] 13:15:25
Okay. Yeah.

[P5] 13:15:32
Yeah.

[AB] 13:15:32
Where it takes the wireframe Yeah. But same principle could maybe be for a visualization. Yeah.

[AB] 13:15:44
Okay, then, yeah, you've gone through them all in need if you click that link that direct you to, oh yeah, you have to click it again.

[AB] 13:15:54
Yeah. To the little test that is mainly about the naming conventions because that is just We want we need to make sure that we're all talking about the same.

[P5] 13:15:58
Okay. Oh yeah.

[AB] 13:16:05
Yeah.

[P5] 13:16:05
Yeah. Good to do.

[P5] 13:16:13
I guess.

[P5] 13:16:16
That's like template selection.

[P5] 13:16:21
Like I was, I remember it's a gallery as a name, but, I think it's definitely.

[AB] 13:16:26
Yeah, that is in the template.

[P5] 13:16:26
There's a different, okay, well this one that the Example.

[P5] 13:16:39
Should I should have followed more the name. Again, I'm assuming that's like example applaud.

[P5] 13:16:43
You're uploading an image as like your example.

[P5] 13:16:51
Z when. That's a chat input.

[P5] 13:17:07
Sheelf configuration.

[P5] 13:17:12
And that's a code input. And that's a visualization by. Demonstration.

[P5] 13:17:38
Is that shelf configuration again?

[AB] 13:17:45
Yeah. Yeah.

[P5] 13:17:55
Yeah, that's chat input if you're putting a question of interest. Did. That C one is gonna be good Good.

[P5] 13:18:15
Yeah, that's example upload.

[P5] 13:18:29
You're gonna go with template selection?

[P5] 13:18:39
Visualization by demonstration. This one I'm still a little bit unclear about.

[P5] 13:18:45
But I guess it's like you're doing something and then the computer is like learning. And like trying to suggest you provide you with suggestion.

[AB] 13:18:54
Yeah, yeah, it's more like you can show some intent really. It's It's kinda really broad.

[AB] 13:19:03
Yeah.

[P5] 13:19:08
And this one, so this one I'm like, I

[P5] 13:19:12
I would say it's either example upload or like

[P5] 13:19:16
Oh, like visualization by demonstration. I'll go with. Well, he's like, you're not.

[P5] 13:19:22
I'll go with visualization by demonstration. Because you have the same.

[P5] 13:19:28
Should I press submit?

[AB] 13:19:29
Okay. Yeah.

[AB] 13:19:33
Okay. I think as far as I could follow. It looks like you all had them correct.

[AB] 13:19:40
And yeah, and I guess, yeah, like the confusion where that's really normal. We piloted, we piloted this test and I was also like, yeah, it's not super and I think, yeah, so unless you have yourself still any doubts but in the end you went for all the good decisions.

[P5] 13:19:47
Yeah.

[P5] 13:19:53
Okay.

[AB] 13:20:02
Also the last one was really yeah because you're not uploading a sketch but you're kind of doing it then it's demonstration.

[P5] 13:20:06
Yeah.

[AB] 13:20:09
Yeah. Yeah. Okay, and, now we can go to the I shared another link.

[P5] 13:20:09
Okay.

[AB] 13:20:20
That is to the kind of, yeah, the core part of this. Question where you will interact with 8 probes and yeah I will first tell a little bit again and then you can it's all written there but So you don't interact with 8 probes and You will each time see a new screen and in the bottom kind of like little thumbnails of the different modalities that we just learned

[P5] 13:20:31
Sure.

[AB] 13:20:55
about. They will not be functional or anything, but they are just there as a reminder for you.

[P5] 13:20:55
Yeah.

[AB] 13:21:00
And. The idea is that you think out louds about the test that you're given and you have some options where you can choose from.

[P5] 13:21:00
Yeah.

[P5] 13:21:08
Yeah.

[AB] 13:21:11
And then you use those thumbnails in the bottom to select. One or multiple of those modalities that you I think, yeah, that you think are helpful or.

[AB] 13:21:24
Anyway, just something to discuss. More is written there. So yeah, you can just go, ahead from here.

[P5] 13:21:31
Perfect. Do you see my screen? Is it good? Am I sharing this?

[AB] 13:21:35
Yes. Yeah.

[P5] 13:21:38
Okay, so first probe. To select one of the 4, We could see.

[P5] 13:21:52
Sure, I'll do the I'll do the

[P5] 13:21:56
I'll do the cover, I'll lose a COVID score for a given BAM file.

[P5] 13:22:02
Okay, so I have my bind file and I want to.

[P5] 13:22:09
Hey, I think like, I think like, it, it's something like pretty basic. So I feel like.

[P5] 13:22:14
I would assume that like templates selection, like I would assume that like if that's an option.

[P5] 13:22:20
Oh, the software like. Giving you the BAM file and like clicking in in template and going from like coverage, I think is where, well like like a bar plot basically, or like a would be what I would.

[P5] 13:22:34
What I would expect basically. I don't think like because here is something like pretty Basic so I don't think there is any need to like

[P5] 13:22:43
Okay. Basically, Yeah. Yes, I think like, yeah, template selection, I think I see like the pilot visualization and like, I like the circular aspect.

[AB] 13:22:43
Yeah. Yeah.

[AB] 13:22:46
Before you can. Continue, I just wanna quickly note that. And you can imagine also that your you would be working now for these tasks in some imaginary system that has all these modalities integrated and they all work.

[AB] 13:23:03
So you can take that into account. Yeah.

[P5] 13:23:13
I think this is where like It would be the like template selection or like These realization applaud.

[P5] 13:23:21
I think if I have wanted something like fancier. So like what so what are like already like one of the first shows that I have with this is that I guess it's only been like, do I want if I want to plot or figure that's gonna make it into a paper.

[P5] 13:23:36
Then I'm like, I want something that's going to be reproducible and all like I can if I have a slightly different file I can just like recreate the same output.

[P5] 13:23:45
And I think I feel like some of those I feel like. Like sure it may take a bit of time to set it up at the beginning.

[P5] 13:23:54
But like if I can sing at some point in my process, like if it's something that's not exploration, but more for like the output.

[AB] 13:24:01
Hmm.

[P5] 13:24:02
I want to be able to like We produce the same thing like exactly. So this is where like maybe I like 10 bed selection or like visualization or broad in that scenario because like I'm assuming that if I click the same template or I click upload the same But, I should, it should be deterministic in the results.

[AB] 13:24:06
Yes.

[AB] 13:24:21
Yeah. Yeah.

[AB] 13:24:25
Okay.

[P5] 13:24:29
Should I go to the next prop?

[AB] 13:24:32
Yeah, I think if you Unless you have anything to say about the other options, but. Otherwise, Hmm.

[P5] 13:24:38
No, I think like a Yeah, I think like similarly for like filter out quality with like him, and this is well like you're not really asking.

[P5] 13:24:46
I'm not really asking for like visualization. I guess it's like you could or you can maybe like plot it.

[P5] 13:24:52
Like, I guess if I wanted to have a broad to like see where they on the genome.

[P5] 13:24:59
Zay, I guess like here's a t more complicated. So because I may want to be like, okay, like visualize them in a certain.

[P5] 13:25:06
Collar potentially or like zoom in a certain. So I guess like, him, and maybe like, if it's something, about the tiny book customer, I guess it would be like the chat input maybe could be.

[P5] 13:25:16
Useful. So.

[AB] 13:25:18
Yes.

[P5] 13:25:23
Okay, next month.

[P5] 13:25:27
Okay, so now we are actually in the. Okay, so now I want that pretty creative tractor.

[P5] 13:25:36
So it's either a bow chart of the COVID score or line chat. Yeah, I guess that's, I was assuming we were looking for visualization for the bottom file last time.

[AB] 13:25:46
Yeah. Yeah, it's more like we kind of cut off. Got the whole realization in like separate sub-tests where maybe the first task was to that you have to do some minimal.

[P5] 13:25:47
So this is where I'm assuming.

[AB] 13:26:01
Extra pre processing of your data.

[P5] 13:26:02
Yeah. So I guess this is not like in the case of the previous one, then I feel Like because if I'm pre processing the data, I really want to keep track of what I did.

[P5] 13:26:12
Like so that I can make sure that I'm using the same parameters for like all of the simple like so well like I feel it's maybe something that like like template selection or something like that like could work but I feel like it would need to save it somewhere like that like could work but I feel like it would need to save it somewhere or like I don't want to open the file again and be like, what

[AB] 13:26:17
Yeah.

[AB] 13:26:30
Yeah.

[P5] 13:26:31
have I done? Or similarly, like, so this is where like. For this kind of thing, maybe it would be more like, like code.

[P5] 13:26:37
Where I can like. Use it, but again and again to make sure that like, oh, if I want, yeah, like.

[AB] 13:26:38
Yeah.

[P5] 13:26:42
I'm not messing around. And like, I'm beginning to think. So.

[AB] 13:26:46
Yeah.

[AB] 13:26:49
So you would modify your previous. Answer basically. Yeah, good.

[P5] 13:26:52
I think so, like, yeah, I guess if the previous answer is like, if it's calculated, like, For example, filter out low quality weeds, like.

[P5] 13:27:02
If it's like if it's an action that I'm doing on the data. Like that I'm I feel like it's something like It could be template selection, but it would need to be something where I can really make sure that.

[P5] 13:27:14
I know the values that I put into the box, for example, or like, oh, I can save one of the values that I've put.

[AB] 13:27:18
Yeah.

[AB] 13:27:21
Yeah.

[P5] 13:27:21
If I want to say like, oh yeah, I want to fill the endless amount, right? And ideally I would be able to save it so that if I want to apply the same threshold to a different data set.

[AB] 13:27:26
Okay.

[P5] 13:27:31
I can again again, oh, I can know exactly like going back to the file. Okay, this was the threshold that I use in this data.

[AB] 13:27:37
Yeah.

[P5] 13:27:38
Yeah. So this is where like it's either something like template where like you can save it maybe in a way or like code will like it's the code which threshold you're used.

[AB] 13:27:47
Yeah. Yeah.

[P5] 13:27:52
Then again, yeah, so like so like for the ball chart of the COVID score, I think yeah template selection, I would say.

[P5] 13:27:59
I think, yeah, template, selection. I think like, I think I do like chatting good.

[P5] 13:28:07
And maybe like I think I like chat input if like what I what I can want to do is like pretty easy to explain by words.

[P5] 13:28:14
I do like the idea of like Example visualization upload. Where like, well like I'm resting for that like I feel we need to be really good to understand from like the picture.

[P5] 13:28:28
What I want to do. This is where I can't imagine like frustration is like it just that's why I'm like Like, and visualization by the demonstrations for this one, like it's still, it's so different to what I've been doing.

[AB] 13:28:29
Yeah.

[AB] 13:28:35
Yeah.

[AB] 13:28:46
Yeah.

[P5] 13:28:46
Is that what like, I think I would need to like because for example, the first thing that's come to mind for like visualization, by the, that's the first thing that's come to mind for like visualization, by the, it's the best thing that's come to mind for like visualization, by the, and it's like, poor points that try to suggest you like slides.

[AB] 13:28:58
Hmm. Yeah, yeah. Yeah.

[P5] 13:28:58
He's like, Oh like, well like I think it's a modalities that I'm not entirely sure.

[P5] 13:29:09
I like maybe if that's something that like I used to like I need to try it but this is where I'm like Hi, I don't really know what to expect or like.

[AB] 13:29:14
Yeah.

[AB] 13:29:19
Yeah.

[P5] 13:29:21
Good to do. And then. Okay, and Next.

[AB] 13:29:28
For can I first ask and you said so either Like with the uploading you might, like expect some frustration, but do you think that like a chat input?

[AB] 13:29:43
Is more likely to understand directly what you mean then.

[P5] 13:29:46
What I was thinking, what's for example, like, this is where for the, like, my data is labeled like this is where like, for example, if like my data is labeled, like for example, I can tell to you like plot the coverage.

[AB] 13:29:55
Yeah.

[AB] 13:29:57
Yeah.

[P5] 13:29:58
From the, so, so I can label things while I feel with the, like, True, they may be like coverage on the X-axis, but it all like, this is well, like, the legends get a bit complicated.

[AB] 13:30:03
Hmm.

[P5] 13:30:11
I'm not entirely sure if it would understand. This is what I want. So this is where like I was like.

[AB] 13:30:12
Yeah. Yeah.

[P5] 13:30:18
I was you with chatting port you can be maybe a bit more precise.

[AB] 13:30:22
Yeah, yeah. And, I just wanna quickly note, but. Like, that it would might maybe be also an option to, combine things.

[P5] 13:30:35
Hmm.

[AB] 13:30:35
Yeah, I don't know if that would change your like answer, but

[P5] 13:30:40
Yeah, I guess I guess this is where like a Like I really love the concept of the example presentation just because like I think like for example if I want the figure for paper one of the first step I usually do is sometimes I draw what I want the figure to look like to get a sense of like what visualization.

[AB] 13:30:41
Yeah.

[AB] 13:30:56
Yeah.

[P5] 13:31:00
So I like, I like that because I feel for the, that's like That's pretty, like.

[P5] 13:31:03
That's something that that's something that I do. Again, this is where like

[AB] 13:31:03
Yeah. Yeah.

[P5] 13:31:10
I'm someone who really like being able to like

[P5] 13:31:15
And I think like for like science for like papers like I feel someone should be able to like press the button and have my entire pipelines that start from like the, the world data and produce the final figure.

[P5] 13:31:29
For me, that's like something that's important when it's come to like, So anything that's why is like.

[AB] 13:31:29
Yeah.

[AB] 13:31:32
Yeah.

[P5] 13:31:34
You, I'm a bit like Like, unless like you have a way to like. Keep track of that so that I can press the button and the same thing happened, but I feel normally like you would like For me it's important that you can keep track of like What happened to the data and how you are showing it?

[AB] 13:31:37
Hmm.

[AB] 13:31:52
Yeah. Yeah.

[AB] 13:32:00
Yeah, that makes sense. Okay.

[P5] 13:32:04
Okay, so then visualization, customized visual respect, change the color coding of the visualization and then change the bin size.

[P5] 13:32:16
Yeah, this is I feel like to be fair like a chat point where it could be like change the color of the bar track.

[P5] 13:32:23
I would be like, I would be all for it. I think like,

[AB] 13:32:30
Yeah.

[P5] 13:32:30
Good. I think in an ideal word like maybe here like If I like, given I care about like, have maybe like if the actual visualization, the output was a code, then, Ch GPT would change instead of me, for example.

[P5] 13:32:44
Like so then I can keep track of like what the final output but like I don't have to manually change in myself that I could be like a good combo.

[AB] 13:32:52
For the code and the chat hearing. Yeah.

[P5] 13:32:54
Yeah, yeah, yeah, like so for like the figure we save that's good, but I don't have to like read the code myself.

[P5] 13:33:04
I can last. AGB. I can as the chat in put you like, okay, like change the color and then it go and change it in the code.

[AB] 13:33:04
Yeah, yeah, yeah.

[P5] 13:33:09
Just so that like the 1 1 2 one to code they can. Like they can just run the code and get the temperature, but like I create like code was generated.

[AB] 13:33:10
Yep.

[AB] 13:33:16
Okay. Yeah.

[P5] 13:33:20
True like chat input for example or like

[AB] 13:33:23
Yeah. Yeah. Okay. And would you see any other?

[P5] 13:33:27
Hmm. Yeah, I think. Corner coding or like being said is there maybe like shelf construction or like I'm assuming like maybe like shellfish I think could be useful.

[AB] 13:33:30
You.

[P5] 13:33:44
If you just have a dragon drop thing where you can be being. Size or like bad like track color like here being able to pick it I think could also work

[AB] 13:33:50
Yeah. Yeah, would you have any? From all the ones that you just mentioned and a preference where you think this would probably be the most intuitive.

[P5] 13:34:02
I think if if the if the chat work really well, I will it would be nice because I feel otherwise you can have like an insane amount of like dragon drop and here it would be nice to be like.

[AB] 13:34:06
Okay.

[P5] 13:34:11
Col, the bar of chromosome 2, a certain color.

[AB] 13:34:16
Yeah.

[P5] 13:34:17
For example, that could be nice. And that I feel at 12. So I had DP to be able to get it.

[AB] 13:34:19
Yeah.

[AB] 13:34:23
Yeah.

[AB] 13:34:26
Okay. Okay.

[P5] 13:34:30
Okay.

[P5] 13:34:36
Valorization modification. Okay, so like, and type to line plot, venison type to scatter plot.

[AB] 13:34:40
Oh. You see a typo and that's it should be too linear because it's obviously already circular.

[P5] 13:34:45
Oh yeah. And. Chen's a layout. Interesting.

[AB] 13:34:48
Yeah. Alright.

[P5] 13:34:54
Yeah, here, here, like, those are like, pretty big changes that I feel like.

[P5] 13:35:02
I don't know sure like you could ask The chat input to do it, but like I feel like, like template selection would be good.

[P5] 13:35:11
Like if it's a basic, if it's a basic, but they can be like, sure, I press line plot, for example.

[AB] 13:35:16
Yeah. Yeah.

[AB] 13:35:24
And for the layout.

[P5] 13:35:27
And for the layout,

[P5] 13:35:31
I would say kind of like I would say kind of similar potentially. I guess like the the fear is also kind of like because I think here like is a layer and maybe a same way with the line and scatterbloods.

[P5] 13:35:44
So there's something to be said, you like the chat, like. Maybe different people can have like different words and like I don't know if like if the software in a way does not know what I mean like it's nice to be able to know what, because it's well like you have a finite amount of option.

[P5] 13:35:57
And like here for example, it should be linear applaud instead of, but I could still, by mistake, And so I think this is where like instinctively I would go maybe for like some things that give me what was the option.

[AB] 13:35:58
Yeah.

[P5] 13:36:11
But because there is actually a finite load of like possibility. And I would rather avoid the wake up like calling it slightly different thing that is not that is not recognized.

[AB] 13:36:11
Yeah. No.

[P5] 13:36:22
Versus just being like, okay, like this is how we are calling, calling it.

[AB] 13:36:26
Yeah.

[P5] 13:36:29
Like for example, like I don't really know what, but like, I've found the layout, but I feel it was an option and I would click on it and I would click on it and that it was an option and I would click on it and then would be like, oh, maybe I would like discover a new way to visualize that so kind of nice to like, I think maybe one

[AB] 13:36:34
Yeah.

[AB] 13:36:42
Yeah. Yeah.

[P5] 13:36:45
of the advantage of the template selection is like it can give you idea maybe like or like options that we would have thought otherwise versus having to come up with them yourself.

[AB] 13:36:50
Yeah.

[AB] 13:36:55
Yeah. Okay. Good. Sounds good.

[AB] 13:37:02
And. Which you think of, so you mainly now said template and maybe shells. And the chat we talked about

[P5] 13:37:09
Yeah, yeah, and

[AB] 13:37:13
Do you see what do you have any thoughts about the others?

[P5] 13:37:17
Yeah, I guess like, again, visualization by demonstration. I'm like. For those things in particular, I'm like, I guess like you could.

[P5] 13:37:26
Like how would I modify them to make it via scale? Like I do like the idea of like, visitation by the.

[P5] 13:37:38
I would hate something that I'm like, sure. Like.

[P5] 13:37:38
Okay.

[P5] 13:37:42
Okay, but but yeah, I see and I think like, valorization upload like, I think this is where like Why not?

[P5] 13:37:47
Again, this is where like, validation by immigration and like, theization applaud. I'm like, it's

[P5] 13:37:56
This is a

[P5] 13:37:57
One other lines of 1,000.

[P5] 13:38:02
To what

[P5] 13:38:05
I'm used to that, like. Is Like I'm like this is where like I like if it can really understand like because yeah we like address this is one that I'm like we did.

[P5] 13:38:20
Quick.

[P5] 13:38:22
So, so yes, I guess maybe visualization upload, but, like, for example, I knew like there was a page.

[P5] 13:38:22
If I had an like

[P5] 13:38:22
I guess this is where like

[P5] 13:38:33
With them like.

[P5] 13:38:41
So I want to visualize my data. It could be kind of nice to giving it as an example.

[P5] 13:38:42
But, yeah, this is where like. My first reaction would be like, can I be sure it's gonna get it?

[AB] 13:39:06
I was muted. Yeah, and then there's still some, of course, effort. Yeah, that's why you're saying all the time like Is it worth it?

[P5] 13:39:08
Yes. Can I go?

[AB] 13:39:09
Okay.

[AB] 13:39:09
Yeah.

[P5] 13:39:26
Next. Okay, add track, choose a view. Okay, oh, and a track of, at the track of sure, yeah, oh, that's a good, that's a good one.

[P5] 13:39:46
Yeah, I guess like this is where like a

[P5] 13:39:47
I do like a good Like, okay, here I want to add a track. Chatting put, I think could be quite nice to be like, to disquiet.

[P5] 13:39:58
Like

[P5] 13:40:02
To be like add a track of his other data. And then, yeah, like again, yeah, like shelves construction as well.

[P5] 13:40:04
I think this is where like I'm, I'm assuming, we, like if I have to move around the track, this is where like visualization by demonstration could be quite nice, like being Let me, I don't know if that's gonna call me the next in the next pump.

[AB] 13:40:06
Hmm.

[AB] 13:40:07
You mean like, yeah, if you wanna have it more?

[AB] 13:40:15
The

[P5] 13:40:22
Exactly, yeah, I want to be having them or like, Oh, this is why like for example, I think chatting put could be quite useful because I, for example, like, hey, with my work, I have like, I want to have a track that, like, Like for example like only provide something if it's like

[AB] 13:40:22
Just circle or yeah

[P5] 13:40:40
Like if it's

[P5] 13:40:46
Type for example or like so it's going to be nice to be able to have to say it instead of having to filter the data, having it show it, like we did, put it in at the track and everything. Being able to like tell it exactly what I want. I think I do.

[P5] 13:40:52
I do like that. Here like maybe again not really visualization about just because I'm afraid

[P5] 13:41:07
It would not recognize a level label and know exactly what I want.

[AB] 13:41:09
Yeah.

[SL] 13:41:10
Maybe I missed it. Sorry, but could you explain how you would, demonstrate? By using the visualization by demonstration.

[SL] 13:41:17
I think you mentioned about like dragging the data.

[P5] 13:41:18
Yeah, I think this is well. I hear we're motioning like maybe not to like add it in the first place, but if I wanted to like once I have added and I want to like make it bigger, make it like reference the order.

[P5] 13:41:32
I think this is where being able to, Move stuff around could be quite nice. Yeah, it's a bit higher would, would see it.

[AB] 13:41:44
Sorry, just to clarify from you said the upload. Was a similar reason as you told before and that was that since you know what you want, you know the labels you wouldn't need such a functionality, am I correct?

[P5] 13:41:58
Exactly, our guess is, I guess this is why like when it's coming to visualization, I guess maybe him in that like, it could be quite nice if like if I had a drawing in which I like, I label the track.

[AB] 13:42:00
Yeah.

[AB] 13:42:09
Hmm.

[P5] 13:42:09
Like for example, like I draw a circle and then I have like, okay, like here puts a Put the chromosome, put, well, like the mutilation pattern and like labeling it like that and then applauding that, I think that could be.

[P5] 13:42:22
That could be great. Is that in that sense? To say like, what are the flags that I want potentially?

[AB] 13:42:23
Yeah. Yeah.

[P5] 13:42:28
Potentially. And in which order.

[AB] 13:42:31
Yeah. Okay.

[AB] 13:42:35
Okay, clear.

[P5] 13:42:38
Okay, create multiple view.

[P5] 13:42:43
So, in this, for another sample of regional chromosome. I, you know, of you and create a brush to linked.

[P5] 13:42:52
That's a good, okay, so here we are like, I want to do the same thing again.

[P5] 13:42:57
So that's. That's interesting and I guess here it would depend on like what I'm trying to do.

[P5] 13:43:07
Because for example like if it's just like I have 2 samples. I want to do it.

[P5] 13:43:12
I want to do the exist like Just once again, I think like pressing a button, I don't know, like.

[P5] 13:43:20
Do like do it like maybe something like shelf construction? Where have you have to like change the like?

[P5] 13:43:26
Change the input file like input like, drag and drop could be, could be useful. But I guess it is also well like a main one for example to do it for like automatically for like all of the sample.

[P5] 13:43:40
Like and don't have to like, a thousand time if I have like a thousand samples and like.

[P5] 13:43:49
And so here in that sense, I think like chat input, I guess like if I can tell it's like, OK, no, do the same visualization for all of the files.

[P5] 13:43:59
Could be useful. I think, yeah, here I would go back to like maybe chat input or like.

[P5] 13:44:03
Code input if it's like because again I've seen that like okay you have you like a nice code for the virtualization like it's not that hard to like then loop to all of the samples to make it happen.

[P5] 13:44:17
And then for the like holding over you and create a brush to link to the detail view, I guess this is where like.

[P5] 13:44:24
That's the kind of thing like when I've tried to code it's a nightmare like anything that's supposed to be like very like in interactive.

[P5] 13:44:32
And so this is where like, definitely not the code, but anything that's like this, you may be well, like, visualization by If I really showing it like what I want to do.

[P5] 13:44:43
I think that maybe it could be nice. Or similarly, yeah, is there reflect, I guess this is maybe well, like a chatting boot may also be like a TED.

[P5] 13:44:51
Difficult to say it. I guess like maybe chatting, but if it's like. Easy to put into word. Maybe this is where actually visualization by demonstration.

[P5] 13:45:01
If I can just like. And then also you hear like visualization applaud, like hey, if you're into something that's like really hard to put into word but easy to draw if I'm just showing like Doing my link to the detail view.

[P5] 13:45:14
I think maybe that could be nice because I can see that being Is it like one definitely hard to code second difficult to put in towards?

[P5] 13:45:24
So maybe this is where like something a bit more visual could be nice.

[AB] 13:45:29
Yeah.

[AB] 13:45:32
Okay. Yeah. Very interesting.

[P5] 13:45:40
Okay, and then change arrangement of view. Change the and run the view to all vertical or horizontal.

[P5] 13:45:49
Or juxtaposed interest. Okay, so here I want to like. Yeah, I want to view.

[P5] 13:45:56
I guess you see the way like big able to like, for some of them, drag and rub would be nice.

[P5] 13:46:01
But I guess this is also where like I may want to like order them based on something and I don't want to have to drag in up.

[P5] 13:46:10
Oh, like, so I guess this is where like.

[P5] 13:46:14
Yeah, maybe like shelf construction like either like give me a few options maybe like chat input if there is like maybe like I want to order them by some other like either yeah because chatting put a code maybe may be more tried.

[P5] 13:46:28
Because it should be pretty good to say like please order them based on this like for example like column that that way I have some of the so I think yeah like That would be my like maybe nice to have the option to drag and drop I think like maybe on a louder scale.

[AB] 13:46:29
Yeah.

[P5] 13:46:45
This is where the chat input could be useful.

[AB] 13:46:50
And, let's see. Maybe. There's one that you didn't. Maybe are also like really not applicable like template or anything, but Or I shouldn't say that.

[P5] 13:47:04
Would you? Oh.

[AB] 13:47:06
Yeah, so I think we, you now talked about code chat. Like, dragging and dropping, but then we still have.

[P5] 13:47:11
Yeah.

[AB] 13:47:15
Example upload and template. Like, do you have any thoughts about? . And then

[P5] 13:47:19
True.

[P5] 13:47:22
Yeah, I think like, here is something that's gonna be like a Wend's view.

[P5] 13:47:26
I think this is where like I'm assuming that it would be just like the label like I wouldn't want to like have to draw them myself.

[AB] 13:47:27
Yeah.

[P5] 13:47:36
For it to get it. Oh, I guess if you some things were like, I really wanted like a very particular order and like instead of having to create a column I would just want to like Draw it that could be useful.

[P5] 13:47:50
So maybe in that sense. It could be nice in that particular case where like I want them in a certain order and it's just easier to like quickly do them on paper and then like upload that.

[P5] 13:48:03
And this is where like template selection. I don't, like, like, like between template selection and self construction, I see the difference between the 2, just like one is more like one is more flexible, while the only one is like.

[P5] 13:48:15
More like he was just a bunch of presets.

[P5] 13:48:21
I guess you see where like Why not template selection? I think at the end I still would want to have the output like the opportunity to change like really be able to change them as I want.

[P5] 13:48:33
Like, do you have like definite control into like if I want them in a certain order or not?

[P5] 13:48:40
Like. And so this is where like template selection because I'm assuming it's for you like a limited amount of choices.

[P5] 13:48:46
I'm like maybe this is where like it would like I think it could be maybe it could actually do most of the cases if I'm like, OK, just.

[P5] 13:48:52
But, potentially, I think at the end of the day, I want to be able to.

[P5] 13:48:57
I've like the fang look at all.

[P5] 13:49:05
And then the last one, Hmm.

[P5] 13:49:13
Yeah, like, So what are we calling like custom gene annotation? Like what, for.

[AB] 13:49:21
Yeah, so This could even be like a I don't know, maybe some like. Jean.

[AB] 13:49:30
Gene models like you know like this arrow. Type of things that you always see the gene model annotations.

[P5] 13:49:37
Okay.

[AB] 13:49:39
And that we've experienced that people. Well, you have kind of conventions of how to display them, but maybe you want to customize them in some way and then.

[AB] 13:49:49
Would be more like deciding on what you want and then also applying it to in this case you you apparently have some sort of circular.

[AB] 13:50:01
Visualization and you want to apply this customized thing that you just Well, that you first have to create and then apply.

[P5] 13:50:10
Yeah, I guess, yeah, I think this is where like, Yeah, this one isn't, yeah, because I can like, for example, in my work, I could imagine like, I guess like Basic annotation, visualization, but demonstration.

[AB] 13:50:10
Yeah.

[P5] 13:50:25
I want to never to highlight a part of the genome where something happened. That I can see could be quite nice to be able to like do visualization by demonstration.

[AB] 13:50:32
Hmm.

[P5] 13:50:32
I'm assuming that made some of those were like I still won't like rules or having it like automatically like for example like

[P5] 13:50:42
I don't know, like I would have a few icons. I want to head even then like because it's a phylogeny and I want to show that here are the sample that's come from like the wastewaters.

[P5] 13:50:52
I want to have a waste water icon or like this as a sample that's come from that of the thing.

[P5] 13:50:59
I guess it is where like

[P5] 13:51:04
I guess maybe like chat. Like, because here's the type of thing that like maybe chat inputs.

[P5] 13:51:13
Or like Just because here it's all depend like how if I wanted to be linked to the data or not All right.

[P5] 13:51:22
And again, It's I think I prefer to be able to use text to be able to say go and take this column and do this thing.

[P5] 13:51:29
More than like validation upload where like I'm not sure it would get it. I don't know, I guess this is where like maybe it's a chat, and I do like the idea of the training put a lot.

[P5] 13:51:44
You too, because I guess you see the time is not like that's the worst when you're involved.

[P5] 13:51:49
You want to do this one specific things that like you will only have a good for that one figure. And so it's like.

[AB] 13:51:51
Yeah. Yeah.

[P5] 13:51:56
Is this really one case, I think I think I do like the idea of like, I think the chatting put where I can like iterate on it.

[P5] 13:52:04
In that scenario. And I think, yeah, and I think when he's come to that all of that, like I think, yeah, I said it already, but like.

[AB] 13:52:05
Yeah.

[P5] 13:52:14
I think if I don't have to use a coding port then I wouldn't use it but it would be nice to have the code like do you have all of the outcome and all of those steps as a code input so I can just like Keep track and all like Yeah, like share and like save basically like what is the what is the output?

[P5] 13:52:35
And I'll say it's also quite like if it's part of a pipeline, then like, you can just, the code, you don't have to like, I don't know, go into a new interface.

[AB] 13:52:35
Yeah.

[P5] 13:52:43
Like it's quite nice to have some things that can stay very programmatic. Like all the way.

[AB] 13:52:49
Yeah. Yeah, but you said for yourself, like to do certain things. You wouldn't, yeah, well, you've, like, communicated your choices, but you wouldn't necessarily go for code, but it's more like to have the code.

[AB] 13:53:03
Also as an output frost. From what you've built. Yeah.

[P5] 13:53:05
Exactly. Yeah. I think so because it is like when it's come to visualization like I think this is where for like data analysis and filtering like the very first step I think is it where I would maybe code is actually my preference.

[P5] 13:53:20
But when it's come to visualization as long as there is a track of what has been done and, and I do like, but I also like maybe, you like.

[AB] 13:53:20
Yeah.

[AB] 13:53:26
Yeah.

[P5] 13:53:32
Because what's nice is recorded like if everything fail and the computer does not understand what you are going to do, it's nice to be able to do that.

[P5] 13:53:43
Do this. Oh, like, like you want to do this one thing in particular. Or like.

[AB] 13:53:44
Yeah, yeah.

[P5] 13:53:48
Oh yeah, like sharing.

[AB] 13:53:49
Yeah.

[P5] 13:53:52
For someone that comes up with someone else and stuff like that.

[AB] 13:53:59
Yeah. Okay, that's all very clear. I think yeah, if you press next Then there's again little Google survey.

[AB] 13:54:06
More about.

[AB] 13:54:12
I'm using your. Yeah, your scores for some stuff.

[P5] 13:54:15
Thanks.

[P5] 13:54:16
Okay, so that's before. Yeah, I guess I'm used with current input.

[P5] 13:54:21
I really haven't used . Slightly. I've used a bit of chat input, but not that much.

[P5] 13:54:28
Never known example of load visualization by demonstration. I guess I get the concept, but I've never used it.

[P5] 13:54:35
Shelf construction and template selection, yes, I've used. Like maybe more, yeah.

[P5] 13:54:40
Like. Those type of things I would use each modalities, I guess to be, if there is a good something I can.

[P5] 13:54:51
I do think like going to this thing using chat input if it works would be quite nice.

[P5] 13:55:00
And I guess like I'll go for likely for card inputs. Example upload.

[P5] 13:55:09
I'll go with like neutral, I think I can imagine some scenario in which is like really, really useful.

[P5] 13:55:16
But I would need this is where like I have the most misgiving. Realization by demonstration.

[P5] 13:55:23
I think it's likely, but like for maybe like, really particular cases. And then, yeah, like I think shelf, and template selection.

[P5] 13:55:33
That's the end of the day. That's the basic to get the thing going.

[AB] 13:55:41
Okay, great. Then in 5 min that we've left, I, yeah, I have maybe some more open questions.

[P5] 13:55:50
Yeah, good.

[AB] 13:55:52
And to start, well, what was actually your general experience? Thinking about these modalities and like thinking about them in the context of the visualization construction.

[P5] 13:56:08
So like as part of like, in general, like,

[AB] 13:56:09
Okay. In general and maybe taking into account, yeah, this hour where you've got to experience or like ask Paul about it's probably more than you would do on the general like daily basis.

[P5] 13:56:15
Yeah.

[P5] 13:56:20
Yeah.

[P5] 13:56:24
Yes! Yeah, I think this is where like, so for me, yeah, like, the part of the like reproducibility.

[AB] 13:56:25
I would assume.

[P5] 13:56:32
I think I said it again. And that's one of the things that like, for example, whenever I use for example, again, it's genius would be the things the closest thing with the modality when it's come to like, and like.

[P5] 13:56:41
Like, this is where like, I can't really, like, this is one of the things where like, it's useful to do it.

[P5] 13:56:47
To generate one figure, but this is where like the like, for example, applying the same thing to another thing, for example, is kind of missing.

[P5] 13:56:56
And so this is where like when it's come to like. And also like you kind of lose track of like why did the options that you have done like how did you annotate this change of color?

[AB] 13:57:02
Yeah.

[P5] 13:57:04
Like I can't keep track of stuff. It's really not built into it. So this is where like when it's come to generating.

[AB] 13:57:05
Yeah.

[P5] 13:57:11
A final figure or having a pipeline like maybe this is where like I would use more like the the Dragon Door for like, so data exploration, but then I come to generate a figure.

[P5] 13:57:21
I like to be able to have. A pipeline where I can like, that's where I can also check like.

[P5] 13:57:25
If I change something as a pipeline, what does it like look like without having to like go to the same process again?

[P5] 13:57:32
But this is where like going through them like doing like the interview. I think this is true that like.

[P5] 13:57:39
I do feel that data visualization is one of the things that sometimes the most frustrating to code or like when you want to do something really in particular or like a novelty or like It's one of the things that I feel it's language as his own quirk and it's it's often quite Yeah, I feel code is of it feels more frustrating than it should be to do basic things.

[P5] 13:58:01
So this is where like talking with ever was like actually having Maybe be able to like put things into world like maybe like the chat.

[AB] 13:58:07
Yeah.

[P5] 13:58:08
I think could be quite. And potentially like, is the imaging put like, here this is where like, Maybe like I would need to like see how it would like.

[AB] 13:58:10
Yeah.

[P5] 13:58:20
And this is like I'm 2 and 5 million need to know is that like to like. Twisted basically, but I can see as well like for the stuff we're like It's actually even hard to put into words and you just have to draw it, which I can imagine that could be because it's by visualization, so it is visual.

[AB] 13:58:21
Okay. Yeah.

[P5] 13:58:38
I think it may be kind of nice effectively to have like. You want to create an image so you talk to the computer, even the because that's what you're trying to generate.

[AB] 13:58:38
Yeah.

[AB] 13:58:44
Yeah.

[P5] 13:58:44
Without having to image to word, to image.

[AB] 13:58:49
Yeah. Okay, and. What?

[AB] 13:58:55
Yeah, you said a little bit, I guess, but. From the modalities that we. Talked about was there anything that's surprise you at all can be in a good or a bad way just anything that in particular Surprised you.

[P5] 13:59:08
Yeah, I get I guess this is well like the example upload. I would not have thought this would be something that could be that could be done basically.

[AB] 13:59:17
Yeah.

[P5] 13:59:21
Yeah, that, like, it, this is the way like potentially if it's something that works well, it could make a lot of sense

[AB] 13:59:30
Yeah, yeah. Alright, and then last thing maybe to wrap it up. What are your thoughts on, like maybe.

[AB] 13:59:40
A tool where you could combine modalities even like Also when your answer has come up a little bit.

[AB] 13:59:50
Where you said, oh, maybe this and this can be combined. What are your thoughts in general about?

[AB] 13:59:56
Combining modalities to achieve something.

[P5] 13:59:59
Yeah, I think this is where like I feel like, there is just so many times where like I think like one modality could be more useful than another that I think like this is where like the ultimate tool I feel would combine a few like I can't like I think you always have some, ality you will prefer for certain tasks versus another.

[P5] 14:00:20
So I feel like I feel like some of them will maybe like Like for example, like, the I'm ready for that to like the technical name but like the like the gallery versus like the the one where you have it for example, drop down.

[AB] 14:00:31
Yeah.

[P5] 14:00:36
I think like those can be like. You can have like if you if you only have like you don't need the gallery if you can just have the like the full customization option.

[P5] 14:00:45
This is where like, And then. And, yeah, I guess this is, like, for example, like, when it's come to the code, like, I feel like code and having like the interaction with the like.

[P5] 14:00:59
Like the chat interaction, I think could go well together if like the output of feel like the chat interaction is a new code.

[P5] 14:01:05
So it's basically like, hey, I guess you're more like using it like compilot, like you're asking it to white for you.

[AB] 14:01:09
Yeah. Yeah.

[P5] 14:01:11
And

[AB] 14:01:15
Okay, yeah, That's all very interesting answer. I think. Then we can wrap it up exactly.

[P5] 14:01:22
Yeah.

[AB] 14:01:24
In time. Say, do you have anything to Thanks.

[P5] 14:01:29
No, I'm sorry.

[SL] 14:01:33
Sorry. Yeah, I was wondering like maybe just one quick question. I was wondering like, this one like mostly you mentioned about using one.

[AB] 14:01:34
No worries.

[SL] 14:01:42
For a single task. So. But yeah, I was wondering like if If the system has some multiple, Do you think, it is still valuable to have instead of like yeah, supporting only one or 2 modalities like an existing.

[SL] 14:02:03
She's a mix, visualization tools.

[P5] 14:02:05
So, so, I, can you repeat the last part of the question? I don't think I got it.

[SL] 14:02:12
Yeah, my question was mostly like whether you I think it is valuable to have multiple modalities supported.

[SL] 14:02:20
In a single single system.

[P5] 14:02:22
Yeah, I think and 100%. I think like I think like, I think it's data, visualization is too complex to be able to only have.

[P5] 14:02:33
10, I feel like a really good tool would have. SIP like several of them. Cause I feel like I don't interact with the data in the same way, like at different steps or like.

[AB] 14:02:45
Yeah.

[AB] 14:02:50
Okay. Then I guess unless you, yeah, do you have any questions for us before we wrap it up?

[P5] 14:02:59
No, I'm good.

[AB] 14:03:00
Yeah. Okay. Then, I would like to thank you very much, for giving us this hour has been super useful and Oh yeah.

[AB] 14:03:13
Yeah. Very nice to learn about these things. And yeah, I'll reach out to you about the compensation again and obviously and, Yeah, also whenever so yeah, we'll and hopefully We will be able to analyze some nice patterns from all of this and once the we have like a shareable preprint I will of course also share it if you would be interested in it.

[AB] 14:03:41
Yeah.

[P5] 14:03:41
Yeah, I'm looking forward to it.

[AB] 14:03:43
Yeah, okay, then you have a good rest of your day. And thanks again.

[P5] 14:03:45
Right.

[P5] 14:03:52
Good luck, bye.

[SL] 14:03:54
Thank you. Bye bye.

[AB] 14:03:54
Bye bye.

[AB] 14:03:58
Okay, nice.

[SL] 14:04:00
Cool

[AB] 14:04:01
Okay
