# Supplementary material for: Understanding Visualization Authoring Techniques for Genomics Data in the Context of Personas and Tasks
Source: IEEE Trans Vis Comput Graph. Author manuscript; Available in PMC 2025 Mar 4. (PMC11875953; doi:10.1109/TVCG.2024.3456298)
Supplement: tvcg-3456298-mm [file NIHMS2039885-supplement-tvcg-3456298-mm.zip › tvcg-3456298-mm/transcripts/P6.txt]

[AB] 16:05:45
And we also wanna. Audio transcribe it again because yeah that saves us some time. For that, could you change your name again to, this time your participant 6 or P 6.

[Ruthie Johnson] 16:06:04
So I just put like 6.

[AB] 16:06:07
Yeah, that's fine. Yeah. Okay, great. Do you have any questions at this point?

[P6] 16:06:17
No.

[AB] 16:06:18
No? Okay, then I think I will stop sharing my screen and we will now send in the Get Zoom a link that And you.

[P6] 16:06:33
Oh.

[AB] 16:06:33
We ask you to open? Okay. And. Oh.

[SL] 16:06:36
Yeah, I just shared it.

[P6] 16:06:40
Oh.

[SL] 16:06:43
Yeah. Do you see the recording like started? It's inside.

[AB] 16:06:49
No. Wait, let me. No, indeed. Good catch.

[SL] 16:06:54
Okay.

[AB] 16:06:56
Thanks. Yeah. So if you could open.

[AB] 16:07:05
The link that was sent in the chat. And then share the screen where you've opened that.

[P6] 16:07:12
Okay.

[P6] 16:07:22
Like that.

[AB] 16:07:22
Great. So. Yeah, that looks good. Before you start, wanna say a few things.

[AB] 16:07:30
So. You will now see 6 modalities and it will always follow the follow the same pattern as in you get a short definition in text then a video of a system that uses this interaction doesn't necessarily have to be a visualization system.

[P6] 16:07:34
Hmm.

[AB] 16:07:50
Can also be, yeah, any other web-based tool or even digital tool. You will, interact with, yeah, really like for preliminary way of how we made it.

[AB] 16:08:04
And that's all just meant for you to Yeah, really understand the core idea behind such a modality, regardless of where it's implemented.

[P6] 16:08:13
Hmm.

[AB] 16:08:13
Yeah, so basically that's it. And before you start, could you press capital, see?

[AB] 16:08:20
On your keyboard.

[AB] 16:08:23
Do anything?

[AB] 16:08:28
Cause it looks like it has to fit to the screen, otherwise some things, will not.

[AB] 16:08:33
Work well. Yeah, that looks better. Yeah. Yeah.

[P6] 16:08:35
Oh, that.

[AB] 16:08:40
Okay. So if you, yeah, you can go ahead and you can also just ask us questions.

[P6] 16:08:47
Good.

[AB] 16:08:50
Oh yeah, and the names are quite important. So yeah, the first one is called template selection.

[P6] 16:08:55
Oh.

[AB] 16:08:56
Yeah.

[P6] 16:08:59
And then.

[AB] 16:09:01
Yeah, you can click on this. Yeah.

[AB] 16:09:21
And if it's kind of clear what is meant, then you can try it. Yeah, the don't work.

[P6] 16:09:37
Oh.

[AB] 16:09:37
That's more than say they are more, more types than these 4, obviously. Yeah.

[P6] 16:10:12
Oh, that then. There's your

[P6] 16:10:23
Goodbye.

[SL] 16:10:48
Astrid acting, you are muted.

[AB] 16:10:53
I, yeah, I'm sorry. I was saying that this one is a little bit weirder, like, so maybe it's good if we explain it at least a little bit so the thing about this modality is that You can literally as a user interact with the graphical elements of chart, for example.

[P6] 16:11:04
Hmm.

[P6] 16:11:16
Hmm.

[AB] 16:11:16
So, and you can interact with it by adding stuff, leading stuff or moving stuff, for example, to show some sort of intent.

[AB] 16:11:27
So in the first And then how you do it can be with a mouse or also with a pen interaction or there's even more but these would be the most common.

[AB] 16:11:37
And in the first video, you see that. There we start with a scatter plot and then in this video a user is like dragging the points in some sort of stack to signal that they wanna get the type to a bar plot and then you see below some sort of gallery of what the system then Recognized and then the user can choose from those 3 bar options that I think now.

[P6] 16:11:51
Oh

[AB] 16:12:08
Yeah, appear. Yeah, so then. They choose the first one, whatever, and you see that It's a, and the second one it's.

[P6] 16:12:10
I see.

[AB] 16:12:19
With the pen interaction. For example a task could be would have shown here that you want to calculate some average and here they do that but just simply like writing an A on the column of interest and then the system here.

[P6] 16:12:28
Hmm.

[AB] 16:12:38
Oh yeah, recognizes that it's an average and then also the visualization is already updated.

[P6] 16:12:46
Oh, let's see.

[AB] 16:12:48
Yeah.

[P6] 16:12:56
Okay. Go on.

[AB] 16:13:05
Yeah. Yeah, so a very more simpler thing could even be you draw something super quick and then the system at least smooth this like was shown here and here it would be in annotation to figure or something.

[AB] 16:13:20
Yeah.

[P6] 16:13:21
Oh, I see.

[P6] 16:13:53
Thanks.

[P6] 16:14:08
So this was like the pre-filled text before it, right?

[AB] 16:14:11
Yeah. Yeah, this was just to because we're kind of It's not all all of us not really functional but it's more to kind of show you how it could work and that's why yeah we just pre-filled in the prompt But the prompt could be like anything really like a mother and chatbox also can handle.

[P6] 16:14:24
Hmm

[AB] 16:14:33
Yeah, like really natural language. So doesn't have to be in this specific. Format or something.

[P6] 16:14:36
I see.

[P6] 16:14:42
Hmm.

[AB] 16:14:42
Yeah.

[AB] 16:15:00
Yeah, so he was just. How you can interactively code in notebook. I'm sure that is something you've seen or done.

[AB] 16:15:15
Yeah, nothing happens here either. It's more that the idea that you would have the interactive shell.

[P6] 16:15:17
Okay.

[P6] 16:15:21
Oh, I see.

[AB] 16:15:23
Yeah.

[AB] 16:15:55
Okay, now that was it. Now, yeah, if you can go to that link. There we're gonna just see how much, of the naming convention you basically can remember because that's important for us before we move to the next part.

[AB] 16:16:17
Yeah.

[P6] 16:16:19
I see.

[AB] 16:19:11
Okay, nice. That one pretty fast. I think as far as I could see it. You had almost everything.

[AB] 16:19:22
Correct or at least how we also think it should be filled in except for this eleventh question. Maybe you can if you click on submit another response.

[AB] 16:19:33
We can see the questions. Just don't fill it in. Yeah, so, 11.

[P6] 16:19:38
Hello.

[P6] 16:19:41
Okay.

[AB] 16:19:41
Yeah.

[AB] 16:19:43
Here, I think you chose. Sheelf configuration. But it would be more.

[P6] 16:19:48
Yeah

[AB] 16:19:53
Thank you. And the reason why is because yeah, you really just change. Kind of in one go the whole type and it's really with child construction he has more find grains control over the mappings and it's more Yeah, kind of a bottom-up approach in here.

[AB] 16:20:13
Although it is also with these GUI elements, it's more like, yeah, you just completely change the the track with a template like with another type.

[AB] 16:20:25
Yeah.

[P6] 16:20:25
I see. That makes sense.

[AB] 16:20:28
Yeah. Okay, then I think we can Move to the probe part. For that.

[AB] 16:20:40
You will be sent yet another link to open.

[SL] 16:20:49
Yeah, I just sent it on Zoom.

[AB] 16:20:49
Yeah, they just send it. Yeah. Yeah.

[AB] 16:20:56
And so here. Yeah, your, like, title says are going to interact with 8 probes.

[P6] 16:20:56
This one.

[AB] 16:21:05
And for each pro you get a specific example. PAST, but basically there are more options so you can choose from any of those options.

[AB] 16:21:17
Or you could even come up with something yourself that would be more closer to what you do in real life.

[AB] 16:21:27
The most important is that you, as you go through these groups, you and do like a thinking out loud exercise so you try to yeah just think, out loud so that we can follow your reasoning.

[AB] 16:21:45
And we will also just follow, we will maybe ask you some questions also or maybe interrupt you. And for each of these probes you will see different different modalities that we just learned about And.

[P6] 16:21:52
Hmm

[AB] 16:22:01
They are merely there as kind of a reminder of. What we just have been talking about.

[AB] 16:22:10
And, but they won't be functional at all. So, it's more like, yeah, you can use them in your.

[P6] 16:22:14
Oh.

[AB] 16:22:18
Making a decision basically. Yeah, so I think. Most of that is also written here, but yeah, if you want you can still read that and then just start

[P6] 16:22:21
Hmm.

[P6] 16:22:38
So actually. Yes.

[AB] 16:22:52
Yeah, you can't click on that either. It's more like You can choose now one of those.

[P6] 16:22:55
Oh.

[AB] 16:22:58
And then in the right part you see kind of the visual window that your starting point basically. So you see part of the band file and the visualization in this case.

[P6] 16:23:06
Oh, I see.

[AB] 16:23:11
Which you may can use or maybe not. And then you can you could explain to us now which task you choose and then also with one or multiple of these modalities list below.

[P6] 16:23:11
Huh.

[AB] 16:23:26
You would tackle this task. And, yeah. Okay, you can click on the modalities to.

[P6] 16:23:28
Oops.

[AB] 16:23:35
Kind of choose them and you can also if you make a dragging motion from the bottom up on those squares.

[AB] 16:23:44
You get like a little bit larger view because some of them are really small. Yeah, so I mean, this mainly relevant maybe for the shelf thing because there things are very small but yeah.

[P6] 16:23:48
Oh.

[P6] 16:24:01
I see. So. Yeah, if I were to pick the task I'd probably do. The coverage score of the band file and then typically.

[P6] 16:24:14
Do something like the template selection where ideally be very nice to just quickly see a histogram of the coverage scores.

[P6] 16:24:25
With covers usually you're mostly concerned about outliers and you also have an idea of what the distribution should look like.

[AB] 16:24:35
Yeah.

[AB] 16:24:36
And, and also for the, let's say you don't even have the score yet, so you need to calculate it.

[AB] 16:24:43
How would you do that?

[P6] 16:24:48
And. Probably the

[P6] 16:24:55
Shell construction if it were able to like you could like you know, drop the calculation that you need to compute and then also graph it essentially afterwards.

[AB] 16:25:13
Okay.

[AB] 16:25:22
And okay, that's pretty clear. And the. Do you have any thoughts about any of those other modalities that are listed?

[P6] 16:25:35
I guess the That I remember, I think when this was like. The example they drew like an A above the column.

[P6] 16:25:46
So. Like, I guess I'd be kind of useful, but again, like it like.

[P6] 16:25:52
One number out of that. And then like with this. And you could upload a picture of a histogram.

[P6] 16:26:03
But like the.

[P6] 16:26:07
I'm not sure how easy it would be to like. Tell it to do the correct column. And if you have like pre processing stuff.

[AB] 16:26:17
And.

[P6] 16:26:18
And then with this. This I could work. But yeah, I think it kind of depends like.

[P6] 16:26:30
You'd have to give it like a lot of details, basically. And then.

[AB] 16:26:33
Hmm.

[P6] 16:26:37
Code and put it like how it's I feel like it's normally done. And it's not bad.

[AB] 16:26:42
Yeah.

[P6] 16:26:44
It is. Yeah, takes longer.

[AB] 16:26:47
Yeah. Okay, so you your preferred option would be what like either template or shelf. I mean, those were the first 2 you you mentioned.

[AB] 16:27:00
Yeah.

[AB] 16:27:03
Okay. Then that's clear. And we can go to the next I think.

[AB] 16:27:13
Yeah.

[P6] 16:27:22
Yes.

[P6] 16:27:25
Okay.

[AB] 16:27:26
Yeah, so here you don't get any output yet. Like it's your task to Make for for example, make the bar chart of the coverage score that you just calculate it.

[AB] 16:27:39
Or yeah, you can make a light jar of a big quick file.

[P6] 16:27:46
Oh.

[P6] 16:27:54
And then, This and then that's it.

[AB] 16:28:04
So you choose the template selection to do this?

[P6] 16:28:10
Yeah, for

[AB] 16:28:11
I think you will never get anything on the screen. It's more like you explain to us, how you would.

[AB] 16:28:19
Make this bar chart with one or multiple modalities that are listed below.

[P6] 16:28:26
I see. So it's like. So you have a Oh, I see. So.

[P6] 16:28:35
For example.

[P6] 16:28:38
Yeah, like the coverage score, usually it's in like a CSV. And then you could drag that into the template and then make a bar chart pretty easily.

[AB] 16:28:49
Yeah. Yeah.

[P6] 16:28:50
And yeah, that's pretty much it.

[AB] 16:28:55
Yeah. You would prefer that over the others because it's Easy, you say?

[P6] 16:29:06
Yeah, it's Easy and. Like for

[P6] 16:29:17
Yeah, I think one of the Vegas things like with the visualization by demonstration, the example, the chat.

[P6] 16:29:28
And well, the code is like already what we do. But with those 3 at least, there's like a gap in like what you want to happen and kind of how much you're assuming.

[P6] 16:29:39
The like machinery will fill in for you. For example, like with the chat, like. No, you have to be very specific.

[AB] 16:29:43
Hmm.

[P6] 16:29:48
Otherwise, the detail, it extrapolates when making it could be not what you want. And then, like I think for something like this, it's almost like.

[AB] 16:29:53
Yeah.

[P6] 16:29:57
The amount of energy that it would take to go back and fix it. Even though it's very easy to just like type it in like a chat window that.

[P6] 16:30:07
I would rather just have it take a, a smidge longer in the beginning, but not have to redo it.

[AB] 16:30:14
Yeah. Yep.

[SL] 16:30:19
Just to make sure so in the case. Even though like multiple modality can be supported. Like I don't know like a visualization by demonstration as well as our shelf configuration.

[SL] 16:30:35
You will still prefer to use just the template. I'll selection instead of like using multiple modalities.

[P6] 16:30:44
Like multiple modalities like at the same time. Or just separately.

[SL] 16:30:49
Like a sequentially, Sequently. So like, Yeah, using one modality to create.

[AB] 16:30:51
Okay.

[SL] 16:30:55
Ralph of visualization. And then, I don't know, maybe use authors too.

[SL] 16:31:03
Yeah. Complement

[P6] 16:31:12
I think the only other thing I would maybe use is like.

[P6] 16:31:17
So the shelf construction if they were like additional. Like some research. I would want about the data and that could be used in tandem with just like the first plot from the template selection.

[AB] 16:31:32
Hmm.

[AB] 16:31:39
Okay.

[P6] 16:31:50
And do I go to the next one or do I stay on this one?

[AB] 16:31:52
Yeah. Yeah.

[P6] 16:31:57
Oh

[P6] 16:32:06
So, if I were to just change the color, I think. Good. The easiest thing to do would be like if you could.

[P6] 16:32:16
Right, like word red on it, kinda like with the visualization by demonstration. Or if there was like a specific.

[P6] 16:32:26
Color I wanted it to be, it could be. Like this one which is very similar to like the little like color picker thing.

[AB] 16:32:35
Hmm.

[P6] 16:32:39
And then.

[P6] 16:32:45
I think the chat input would be almost exactly as like. The same preference as like the demonstration.

[P6] 16:32:53
One prefer both of these. I guess like for demonstration if you could also somehow like click and drag like the color that you want say like you know it's like on another image.

[P6] 16:33:06
But that'd be nice, but for the chat, you'd have to like specify in text, like exactly which one it was.

[P6] 16:33:12
So you just like have to know exactly. Wishes you want. And then.

[AB] 16:33:17
Yeah.

[AB] 16:33:20
You mean, sorry for the clicking and dragging. I'm curious. Can you explain a bit more how you would see that work?

[P6] 16:33:21
Yeah.

[AB] 16:33:28
So you were saying? That maybe you have another graphical element that has this color that you want and then you somehow wanna transfer it.

[AB] 16:33:42
Is that how you mean? That's interesting. Yeah.

[P6] 16:33:43
Yeah, yeah, exactly. Like sometimes for projects like I'll have a color palette and it's just like, you know, the squares like, you know, like at the painter store.

[AB] 16:33:55
Yes.

[P6] 16:33:57
And then I always will do the little color picker tool thing to make sure I get exactly that color for like each of the figures.

[AB] 16:34:04
Yeah.

[AB] 16:34:08
Okay, yeah, and you're sorry, I'll interrupt you or saying something you were gonna say something else.

[P6] 16:34:16
Oh, oh, I was just gonna say and then for like the X- one I would probably only really use the either the shelf construction or the chat.

[P6] 16:34:29
I think the chat would be the easiest. To do for that one.

[AB] 16:34:31
Hmm. Yeah, and how about code? Cause you said earlier, like, oh, that's what we do usually.

[AB] 16:34:41
But I mean it would still be an option. It's more about what you see the most. Well, you can reasonably now think of as the Most valuable for you.

[P6] 16:34:54
Yeah, I think the most valuable would be the chat input just cause it's very like straightforward I would think like thing or it to translate.

[AB] 16:34:59
Okay.

[P6] 16:35:06
Versus like I feel like for the code it's like you want really really fine grade control over it which a lot which sometimes just isn't necessary like for stuff like this.

[AB] 16:35:06
Yeah.

[AB] 16:35:15
Yeah. Yeah.

[AB] 16:35:19
Okay.

[P6] 16:35:36
And Let's go.

[P6] 16:35:42
For shaking the layout to circular, I think.

[P6] 16:35:46
Are you the most natural thing is template selection because you like I don't know maybe you would see it already as a circle there or I feel like that's what like we're most often exposed to, cause that's like how you pick bar charts and stuff on PowerPoint.

[P6] 16:36:05
I think that one would probably be like the first. And then. I think.

[AB] 16:36:06
Yeah.

[P6] 16:36:17
For demonstration I guess you could like draw it in a circle.

[P6] 16:36:24
Yeah, I think one thing is like where the example. Visualization to be useful is like, Sometimes like these types of plots, the genome ones we have in a circle, it's like a very specific like style or like.

[P6] 16:36:41
Like a spiral or something, you know, where there's like different things are shaded differently and You might have it where you see one of those online and if you could just click and drag, that would be like the most.

[AB] 16:36:44
Hmm.

[P6] 16:36:55
Useful if I were to like want to make like a very, very specific style of. The circular plot.

[P6] 16:37:02
But if you're just like a regular one just using the template selection. Would be my first choice.

[AB] 16:37:03
Yeah.

[AB] 16:37:09
Yeah.

[AB] 16:37:12
Yeah. Okay. And what about the changing the type to let's say line plot.

[P6] 16:37:24
Oh. I think. We're all probably the The same, yeah, using template selection.

[P6] 16:37:39
I think like with the template selection, it's kind of like if it's, if whatever it is you want to do is already something that's like very commonly done and you can already know like what it should look like.

[P6] 16:37:50
That it's kind of like a natural first thing to reach towards versus like. I think the ones where you like the user has to like kind of finesse it.

[P6] 16:38:01
A bit more like on the demonstration or like the chat input. Like you kind of think have to think about how you would actually like communicate that and make sure it's like communicated correctly versus for the tablet at least like, you know, pretty much exactly how it's going to look at the end.

[AB] 16:38:15
Yeah.

[AB] 16:38:21
Yeah. Yeah.

[AB] 16:38:24
Yeah, that makes a lot of sense.

[P6] 16:38:45
I track.

[P6] 16:38:49
I think. The easiest way. To do this so

[P6] 16:38:59
I think for this it kinda depends along like what you start. Like the format that you're starting with the tracks because For example, If I can say like go retrieve this track and add it along the x-axis like in the chat, like that would be the easiest.

[P6] 16:39:20
Way to do it. Or like, Good, just cause there's like a lot of formatting that has to be done.

[P6] 16:39:29
And like I made these types of like lawful plots and they're a pain in the butt to make.

[P6] 16:39:36
So I feel like I would put in a lot more effort to try and to like. Communicate it well and having the chat input do it as opposed to like the attempting to do all of the details by hand.

[P6] 16:39:54
I think the demonstration would also be probably like the Oh, sorry, that example visualization be like the next easiest.

[P6] 16:40:05
Granted that there's like I guess a way to make sure or specify that you're like.

[P6] 16:40:15
Uploading the right track. Because I think like You already had like the file with the tracks and you could like be like okay like make this file of tracks look just like this and it's like a screenshot of another type of browser.

[AB] 16:40:21
Hmm.

[P6] 16:40:34
Like that would be. Fine. Or like the template selection, like if you have the file already and one of the templates selection was just like, you know, add a track.

[P6] 16:40:46
Here, which is kinda like the example was on. Like the question 11 I think. Yeah.

[AB] 16:40:54
Yeah. Yeah. And for the, I'm curious because for the example of Luchi basically said, You kind of specify it.

[AB] 16:41:05
Also, maybe even some chat input. So were you kind of referring to combination of. Example upload and chat or not necessarily.

[AB] 16:41:18
Could you said there should then additionally be a way to say like oh make this look like this

[P6] 16:41:25
Yeah, like I think For example, the, like the example. Upload it's like nice if you say have like a like a detailed output or like something that'd be hard to implement like this for example and you could just show like a you know, an image of it, but I think we're the chat part would be helpful and or like supplemental though is if you had to do kind of some steps

[P6] 16:41:56
beforehand. Like you can say like filter out all scores higher than so and so are like go download this file and remove all the outliers.

[AB] 16:41:57
Yeah.

[AB] 16:42:04
Yeah.

[P6] 16:42:06
And then you could visualize that.

[AB] 16:42:10
Yeah. Okay. And you said this with kind of waffle plot, did you mean the alignment or another plots?

[AB] 16:42:19
Like even something else?

[P6] 16:42:26
Make this for. I've had to make This for Like. What was it?

[P6] 16:42:40
It was looking at like mutational signatures. And so you have to like, yeah, like it varies across like the samples.

[P6] 16:42:51
What is it like or like along the rows and then you know different signatures have different colors and so basically getting those all to align.

[AB] 16:42:59
Hmm.

[P6] 16:43:03
It's very, there's not a straightforward way to. Do that and. Python.

[AB] 16:43:12
Yeah.

[P6] 16:43:13
Especially like controlling the size of like the little squares. It's very annoying.

[AB] 16:43:21
Hmm. Yeah. So it was like just squares in some sort of matrix or because the mutational signature can also be like these bar charts, right?

[AB] 16:43:33
Sorry, I'm kind of, a bit, but I'm interested in that. Knowing what you said, but you mentioned more that you categorized those and then it was again just the like a square of some sort of category.

[P6] 16:43:34
Yeah.

[P6] 16:43:46
Like the color, yeah.

[AB] 16:43:47
Yeah, yeah, okay. Yeah. Okay.

[AB] 16:43:53
That's good to know.

[P6] 16:44:09
And. Well, if I were to clone this, I would just use the example. Visualization.

[AB] 16:44:20
How exactly?

[P6] 16:44:23
Has clone this visualization for. Another sample, right?

[P6] 16:44:31
And so. I feel like if you have like all of the files. For it and like somehow when you upload the example it like knows to use these files but to do it in exactly like this format.

[P6] 16:44:47
That would be. Very nice. I think the second option though would be like a template selection.

[P6] 16:44:56
If it. All of the options.

[AB] 16:45:02
Okay.

[AB] 16:45:05
And what about the shell? Configuration

[P6] 16:45:15
I think, I think it would depend on like I

[P6] 16:45:23
I kind of see that, see it very similarly, it's like. The template. Selection.

[P6] 16:45:31
But I think the thing with the shelf construction is like this like lime.by top point plot area but like I don't like there's a lot of plots where you actually don't know the name of them or you make it up.

[P6] 16:45:46
And then like. For example, I don't really know what this would be called. Or it's like I called the other one previously like a lawful plot or like like joy plots with the little ridges that are like technically rich line plots but I just call it after like the band to the joy plots.

[AB] 16:45:58
Yeah.

[P6] 16:46:06
And so I think that's yeah, so I think that's one place that the template selection is helpful where specifically for like the visualizations because you don't need to name just you recognize what it looks like.

[AB] 16:46:06
Yes.

[AB] 16:46:21
Alright, so the fact that you kind of get this preview. Already then also helps because with the templates usually get Hello, little gallery thinging off.

[AB] 16:46:33
Yeah, how will look like and With the shelf, I think you can get there indeed, but like you say, it's more maybe.

[AB] 16:46:42
Not obvious at the start.

[P6] 16:46:45
Yeah, I think if it's like anything beyond like bar chart line plot Then like. It's kind of not clear exactly.

[P6] 16:46:57
How you would be able to succinctly describe them in a way that's like a click and drag.

[P6] 16:47:03
Type of option.

[AB] 16:47:05
Hmm. Yeah.

[AB] 16:47:10
I mean, you could just go ahead and try it, but maybe that's. Obviously a lot of effort then in trying out a lot of things.

[P6] 16:47:10
I'm like if there is a way.

[AB] 16:47:19
Cause with the dragging and dropping you can do. I know, yeah. Some sort of trial and error approach.

[P6] 16:47:20
Yeah.

[P6] 16:47:25
Exactly.

[AB] 16:47:27
Yeah.

[P6] 16:47:27
Hmm.

[AB] 16:47:30
Okay.

[AB] 16:47:34
And, any thoughts on chat? Or code.

[P6] 16:47:43
I think the next thing with the chat and code is like. It's kind of years that problem with the shell construction is like I don't really know how I would describe this.

[P6] 16:47:55
You know, like vertical bar plot where it takes up one eighth of the width of the y-axis and it be very very cumbersome to describe it.

[AB] 16:47:55
Yeah.

[P6] 16:48:07
In words and I would be very shocked. If it would get it correct. And then even if it does.

[P6] 16:48:13
You know, somehow get it correct with the description. It probably be like a very long description. And like, I don't really know how common it is, but at least among like myself and some of my colleagues like they have a terrible.

[AB] 16:48:20
Yes.

[P6] 16:48:28
Like they cannot describe how to visualize things very well at all. So like let alone like having to ask.

[P6] 16:48:38
Them to like write it down in a detailed paragraph. And it's like already they're already starting off.

[P6] 16:48:45
And like stick figures, are enacted basically. And so I think it'd be a very big learning curve slash.

[AB] 16:48:46
Yeah.

[AB] 16:48:50
Hmm. Hmm. Yeah, okay. So, and then what about not?

[P6] 16:48:51
I only would work out.

[AB] 16:48:58
Describing it but showing it so like the Bye demonstration.

[P6] 16:49:07
I think you have to be okay. Drawer to like do it. I think it's like I think if you have like an idea of what you want it to look like or something like this you have to like clone it exactly that would be fine.

[P6] 16:49:26
But I think if it's something, for example, that maybe it's like. More detail, that would be a lot harder to draw.

[P6] 16:49:34
I think the nice part of the template too is I think sometimes when you see the template you can like, sometimes it gives you like an idea to where it's like you see the template and they're like oh wait there's this other one that you see like in the template.

[P6] 16:49:49
Would be better but for like the demonstration like you need to know exactly what you're doing problem step one

[AB] 16:49:52
Yeah.

[AB] 16:49:59
Yeah. Yeah, okay. Interesting.

[AB] 16:50:10
Okay, let's move to the next.

[P6] 16:50:26
Oh, I see where each of these are the views.

[AB] 16:50:29
Yeah, yeah, so this would be 6 views.

[P6] 16:50:33
Oh. I think the best year would be the demonstration if you could like. Just click.

[P6] 16:50:43
Drag them. I think it's like the most natural way to do it. I think like also if there were like a template I think it would almost be like

[P6] 16:50:54
This like, the same. Like preference.

[P6] 16:51:03
Or like for the shelf construction if like one little like things that you could select was. Like different types of arrangements.

[P6] 16:51:19
Yeah, I think for like the chat and like the code. It would be. Too much effort compared to the other ones.

[P6] 16:51:29
And then what they example, that's, I think the thing with the example is like.

[P6] 16:51:35
Yes, that's a good example already. And like I don't know what I just like have to go find.

[P6] 16:51:45
Picture of something with like everything vertically stacked on top of each other. It's kind of a Unclear, I think like.

[P6] 16:51:54
Like if I'd even to go out and find an example, I think would make that one. Like less have a choice.

[AB] 16:52:00
Yeah. Yeah.

[AB] 16:52:12
And is that the same for? Both tasks so it's kind of Yeah, what does it say like all horizontal or vertical?

[AB] 16:52:22
But the other one is also stacking kind of putting in on top of each other. Yeah.

[P6] 16:52:29
Yeah, yeah, I think it's I think if like There's like the kind of pre done options for it like with the shelf and the template.

[P6] 16:52:40
Then it would be. Like the first pick, yeah.

[AB] 16:52:43
Yeah.

[AB] 16:52:46
Yeah. Okay.

[P6] 16:52:48
But I think like anything more, more complicated though, like even like, I don't know, like being more specific about like, like say you had 7, right?

[P6] 16:52:59
And it's like you want the last odd one out on the barn road to be like centered or something like that.

[AB] 16:53:06
Hmm.

[P6] 16:53:06
I think then doing something like demonstration. Like basically like when there's room for interpretation.

[AB] 16:53:15
Yeah.

[P6] 16:53:16
Then kind of just go down the list on how like fine green you would like choose and it's like proportional to the amount of effort they need to put into it.

[AB] 16:53:20
Yeah.

[AB] 16:53:27
Yeah.

[AB] 16:53:33
Okay.

[AB] 16:53:46
Yeah, this is a bit more of an open task.

[P6] 16:53:55
So for this, Oh, so you have to create the annotation. It's not already made for you.

[AB] 16:54:02
Yeah. Yeah.

[P6] 16:54:04
So. Because of that, I think like the template selection and shelf construction. Like it'd be nice if it were like, oh, add CAD scores and like there's already an option but like because you'd have to make it yourself you would have to like make it and then like connect it with either the shell for templates.

[P6] 16:54:28
It's kind of separated into 2 steps. I think for the example, I think like adding the track would be.

[P6] 16:54:38
Like very helpful. By like example but It doesn't really help you. Like actually make the annotation so I guess it's kind of like similar to the template and shelf where like it's a good way to actually I do the final step.

[P6] 16:55:04
De. Yeah, it's kind of sound like if you were just like click and drag it I suppose.

[P6] 16:55:14
But I think if you were like

[P6] 16:55:17
I have it like customly made. I think.

[P6] 16:55:22
I think that if like depending I guess like. What type of annotation like the chat output would be?

[P6] 16:55:29
Because you kind of have like those 2 separate steps. And it could be like go download this file and normalize the values and then go make it a track.

[P6] 16:55:42
And so I think. And like somewhere with the code output like basically you can do everything in one step.

[AB] 16:55:49
Yeah. Yeah. And what about if you could mix the modalities?

[AB] 16:55:58
So you can pick up where you left off with. Let's see code and then. They don't have to do the 2 steps in the same modality, actually.

[P6] 16:56:16
I think.

[P6] 16:56:21
I think I would say like the number one choice would still be chat input because like At least for me, like I know how to clearly communicate what it means to like added track.

[P6] 16:56:33
To like a genome browser. And so I can like, I think describe that. Pretty clearly.

[AB] 16:56:34
Yeah.

[AB] 16:56:41
Yeah.

[P6] 16:56:42
But like assuming that yeah, like you, you know, you say you just used to chat for like getting the scores, then I think the easy to be doing something like the template.

[P6] 16:56:52
Selection or the self-construction but like again with like the shelf construction like I know what a track is and so if I saw the word track on there I'd be like oh yeah.

[AB] 16:56:53
Yeah. Yeah.

[P6] 16:57:03
Click and drive the track option. But like It's kind of similar. We're like.

[P6] 16:57:10
That's kind of, I don't know how many. People would like. Like if I just saw that though, it was just said like track as an option.

[P6] 16:57:21
Like I actually don't know if that would be the first thing I would think of if we're like on a plotting tool, unless it made it very explicit, like a little diagram or description like, oh, this is like, we do mean a genome track.

[AB] 16:57:25
Yeah. Yeah.

[AB] 16:57:32
Yeah, yeah. Yeah.

[AB] 16:57:43
Okay.

[AB] 16:57:46
Then I think we can, if you click next. And continue to the last part where Again, you have to, we ask you to fill in some.

[AB] 16:57:58
There short from scores.

[AB] 16:58:50
Okay. Thanks. Minutes left so I'd like to use that to ask you some more like open questions.

[AB] 16:59:04
So maybe to start what? How did you find this experience of, yeah, interacting with these modalities?

[AB] 16:59:16
In the eight's probes. What was your what is your general thoughts about it?

[P6] 16:59:25
I think it's like very like domain specific. Because like there are some things that like I don't do every single day.

[P6] 16:59:38
But then like For example, There are some things that. I do. Like, I would say like a normal visualization, like, like the lawful plot type of thing.

[P6] 16:59:53
I guess that's something that I do somewhat frequently. But like, Yeah, I think with a lot of Like what kind of common factor on a lot of modalities is that like you kind of have to know.

[P6] 17:00:07
Like what exactly it is that you have to like. Do an example of or. Like to draw and for like a lot of like really really just weird thoughts but also because sometimes you just make.

[P6] 17:00:22
Like a new type of plot or something like that or like a new configuration. So then like you would have to.

[AB] 17:00:25
Yeah.

[P6] 17:00:30
Be able to communicate that really well. For a lot of them but then also like assume that whoever made the visualization like communicate it the same way as you.

[AB] 17:00:44
Yeah.

[AB] 17:00:48
Okay, that's it.

[AB] 17:00:52
Interesting point of view. What about the modalities? Like what surprised you the most can be either in like a positive or negative sense just What stood by you the most?

[P6] 17:01:18
I mean, I think it would be like very impressed if like the chat. Like option. If it like had a high chance of producing the correct thing.

[AB] 17:01:22
Hmm.

[P6] 17:01:30
I think. I would be very surprised in like a good way. I guess that because I've like I've used like Chat Cheap and stuff and it's Sometimes it's not very smart.

[AB] 17:01:42
Yeah, yeah. Yeah. Okay.

[P6] 17:01:43
Yeah. I would also feel like with the chat one, it's also like. What if you like mess up your data or something like that?

[AB] 17:01:54
Hmm. Yeah.

[P6] 17:01:56
Like I, there's very little transparency and there's very like. With the coding or like the I guess so also with like the example part but like the more like abstraction layers you add the more room there is for Kind of like loss of information or errors and information and a lot of time you visualize your data to Check the quality of stuff and so.

[P6] 17:02:19
It's probably not good if there's. Errors or settled changes that have been made that you aren't fully aware of.

[AB] 17:02:19
Yes.

[AB] 17:02:27
Yeah. Yeah. Yeah, that's I can see how that can be a concern. Yeah.

[AB] 17:02:42
And then maybe a very last question. I think we also spoke a little bit about it during the hour, but.

[AB] 17:02:51
About multi modality. So like using multiple modalities Would you see any value in that at all or what are your thoughts about?

[AB] 17:03:02
Having multiple modalities.

[P6] 17:03:07
I think it would be useful for like If I guess I get the modalities were also used for pre processing, like I could imagine with like the shelf one and the, like the text one.

[P6] 17:03:22
Yeah, we like normalize all these scores first. And then you can visualize it after that.

[P6] 17:03:31
But like the only time I kind of, Well, modalities is like. Yeah, you like working on the data.

[P6] 17:03:40
First like in like the text format or something and then you visualize it but not like you, augment a visualization with like 2 steps.

[P6] 17:03:50
Yeah.

[AB] 17:03:52
Yeah, yeah. Yeah, so how you explain this more for the separate steps maybe you would consider separate modalities.

[P6] 17:04:02
Yeah.

[AB] 17:04:02
Yeah.

[AB] 17:04:04
Yeah. Okay. Well, I think. Then we should, maybe stop this.

[AB] 17:04:12
Interview because we're already a bit overtime. But thank you very much for joining again.

[AB] 17:04:20
It has been really, interesting. And, Yeah, I, will reach out to you very soon again about the about the compensation.

[AB] 17:04:36
And if you, if you would be interested in it, we can also, well, after this follow up, we're gonna put it all in the men's press well first also extract the patterns but Then of course we can also share any result that comes out of this.

[P6] 17:04:41
Yeah.

[AB] 17:04:53
Yeah. Yeah, okay. Do you have any questions still? For us.

[P6] 17:04:54
Oh cool.

[P6] 17:05:03
No, I don't think so.

[AB] 17:05:06
Okay. Then, and the same, do you still have any follow-up?

[SL] 17:05:13
I think, yeah, all are critical. Very, yeah, helpful. So yeah.

[AB] 17:05:21
Okay, then I wish you both good rest of your day and thanks again for joining.

[P6] 17:05:22
Sounds good. Thank you.

[AB] 17:05:30
Okay, bye bye.

[SL] 17:05:31
Thank you.

[AB] 17:05:34
Thanks
