# Supplementary material for: Understanding Visualization Authoring Techniques for Genomics Data in the Context of Personas and Tasks
Source: IEEE Trans Vis Comput Graph. Author manuscript; Available in PMC 2025 Mar 4. (PMC11875953; doi:10.1109/TVCG.2024.3456298)
Supplement: tvcg-3456298-mm [file NIHMS2039885-supplement-tvcg-3456298-mm.zip › tvcg-3456298-mm/transcripts/P7.txt]

[AB] 09:36:34
On last time, your name is still P7. That's okay. Because that was the last request to change it but yeah that is still in order.

[P7] 09:36:37
Yeah.

[AB] 09:36:46
I think for future if you use Zoom for another meeting maybe you should check if it's your real name or yeah that's a bit annoying.

[AB] 09:36:57
Okay let me and the request for the

[P7] 09:37:01
Yes, I see.

[AB] 09:37:02
Okay.

[SL] 09:37:02
Yeah.

[AB] 09:37:07
Right. Okay, then. Okay, then I stopped sharing and we now go to the training session where Oh share a link.

[P7] 09:37:09
Yes.

[AB] 09:37:21
I'll share us. Great.

[SL] 09:37:21
Yeah, I just share it, Yeah, yeah, you can open it and share your screen.

[P7] 09:37:24
Okay, yeah.

[P7] 09:37:31
Do I have to open it?

[AB] 09:37:33
Yeah, and then please share your screen and where you've opened it.

[P7] 09:37:38
Okay, just a sec.

[AB] 09:37:39
Yeah.

[P7] 09:37:44
I'm checking if there's anything open that I don't want to be recorded.

[AB] 09:37:50
Oh yeah, I get that.

[P7] 09:37:53
Should be fine. And.

[P7] 09:37:59
And

[P7] 09:38:13
Share and then this Is right.

[P7] 09:38:18
Is this the correct one?

[AB] 09:38:21
Yes, sorry I was muted. Yes, this looks correct. Can you press capital C? Yeah, great.

[AB] 09:38:30
It has to fit through the screen, otherwise some stuff will not work. So this looks good. Okay, yeah, so Basically, I'll very quickly tell you some stuff now, so you will.

[AB] 09:38:41
Kind of walk through 6 modalities where always use the same formula which is there is a definition of it very briefly then a little video of a tool that's past this modality not necessarily visualization tool just can be also any website or app, whatever.

[AB] 09:39:03
And then after the video, you can kind of try it out. Yourself in well, our materials.

[AB] 09:39:10
I have to also say that not everything is functional and it's really just a prototype. So, yeah, it's more to kind of really make sure you can understand the point of the interaction.

[AB] 09:39:24
And, Yeah, you can just, want them done, click on start and the rest will be kind of self explanatory.

[AB] 09:39:31
Do you have any question? You can just ask us and we might also interrupt you if we think something is going on.

[AB] 09:39:40
Yeah.

[P7] 09:39:40
Cool. Okay. Let's see.

[AB] 09:39:43
Yeah. Oh yeah, one thing still, sorry, it's good to make to really take notice of the names of the modalities, which is here in capitals.

[AB] 09:39:54
Because after this material, you will do a little test on the names because it's important for us.

[AB] 09:40:01
Yeah, that you know. Kind of the naming convention before we go to the 40 min part.

[AB] 09:40:07
Yeah.

[AB] 09:40:09
Yeah. Hey, yeah, yeah, no worries.

[P7] 09:40:10
That's right.

[P7] 09:40:13
And

[P7] 09:40:43
Okay.

[AB] 09:41:44
This one might deserve some more explanation from my side as well. Because yeah Also, looking at the 2 videos might be a bit much.

[AB] 09:41:55
So you look at the first one, the mouse interaction. This modality is all about that you can.

[AB] 09:42:01
Yeah, kind of show by manipulating graphical elements what you want to achieve. So in this video, a user is dragging these points of the scalar plot stuck in them.

[AB] 09:42:13
They to kind of Go that they wanna change this plot to bar chart and then you see popping up at the bottom of this tool this kind of well like a few suggestions by the system.

[AB] 09:42:28
For bar charts and then they eventually choose one and then next of it next to it You see an example with not mouse but then really like even a pen interaction so It's maybe hard to see, but in the second column, the column name, someone Right the letter A to say that they wanna compute the average of this column and then automatically the bar chart is updated on the right side.

[P7] 09:42:56
Yes, thanks for the.

[AB] 09:42:57
Yeah.

[AB] 09:43:11
I think you can click it. It's a bit, yeah.

[AB] 09:43:19
Yeah, If you know. Oh. Release? Yeah, if you release it, yeah.

[P7] 09:43:23
Is that good enough?

[AB] 09:43:27
Then this would be a super simple case where you just draw an arrow very quickly and then you should imagine that the system at least smooths your arrow and you can use it as an annotation for this lowest bar or something like that.

[AB] 09:43:41
Yeah.

[P7] 09:43:42
I see. Yes. Understood. And Cool.

[AB] 09:45:03
Yeah, you can't actually do anything. You can imagine there's like a directive cell in a system where you would be able to edit it.

[AB] 09:45:13
Yeah.

[P7] 09:45:14
Yep.

[P7] 09:45:29
Wow, that would be fancy.

[AB] 09:45:51
Okay, good. Then yeah, you can click on that Google form and then that will take you to the little test.

[P7] 09:46:02
Yeah.

[AB] 09:46:02
Yeah, I think you have to click it again. And some solar. Bye.

[P7] 09:46:06
I'm finally saying that's the name.

[AB] 09:46:10
Yeah, don't worry about it. Hmm.

[P7] 09:46:15
We should.

[AB] 09:46:18
Can you do, yeah, yeah. 7 Yeah. Yeah.

[SL] 09:46:19
Just p 7. The p.

[P7] 09:46:21
Right? Participants. I get yes.

[P7] 09:47:05
Hmm, what's it?

[AB] 09:48:41
Nice. Okay, as far as I could see. Everything was correct except Yeah, that one is really debatable because I even when we made this test I was even doubting it's So if you could press a knock on onboard.

[AB] 09:49:01
Not to send it, but then we can see the questions. I think it was question 11.

[P7] 09:49:07
Was it the

[AB] 09:49:10
It was the one where you pressed this one. Here you said templates. No, you're you said shelf configuration.

[AB] 09:49:19
But it is actually template selection because, well, although it's like the GUI buttons and elements, which is typically you would see in the shell system here is really like you choose the type and it's That's the only thing you can choose and it directly changes.

[AB] 09:49:37
So it's really like this top down approach. Like it's really. Redefine what is going to happen whereas with Shelp it's more more fine-grained control over how it would look like.

[AB] 09:49:51
Yeah.

[P7] 09:49:52
I see. Yeah. Okay.

[AB] 09:49:54
Okay, but. Yeah, okay, great. I think you're very well prepared for the next part.

[AB] 09:50:02
And here which is the actual probe so we'll send you a link again And. Do you have it?

[SL] 09:50:13
Yeah, I just sent it. On some

[AB] 09:50:15
Yeah. Yeah, so again, on zoom in the chat.

[P7] 09:50:15
Oh,

[P7] 09:50:21
Okay. Scroll down.

[AB] 09:50:34
Yeah, that looks good. Okay. So here, yeah, first say it again, but.

[AB] 09:50:41
There's a lot to read as well. Here you go, we'll go to 8 of these probes, which are 8 of them are kind of a task of the whole construction workflow that you might do.

[AB] 09:50:56
You will see again these 6 modalities that we just learned about. And the one thing I would just want to stress here is that the goal is that you Try to tell us how you would accomplish the task.

[AB] 09:51:13
Which is an example task and actually you can deviate from this task if something else would be more representative of your own.

[AB] 09:51:21
Work. But there are some examples of listed and the what you have to do is pick one of these examples and also tell us how you would go about it with one or multiple modalities.

[AB] 09:51:36
Yes, and it's important that you know that That's why it also looks a bit sketchy and with this typewriter font, you should envision a system where all of this would work and we're not really trying to evaluate the Oh, like a UI would look like, but more if you have these functionalities.

[AB] 09:52:00
Would you use it at all and how would you use it? That's basically the goal. Yeah.

[AB] 09:52:06
And, yeah, I think, again, if we have any questions, we will interrupt you.

[AB] 09:52:12
And I would, yeah, and, you to read this and then you can press start.

[P7] 09:52:17
Yeah, just curiosity. So how do, how do you, analyze this. Are you, are you writing notes or are you?

[P7] 09:52:29
You're literally looking what I doing, you know, following my actions or.

[AB] 09:52:34
Yeah, I think a bit both that's why we're video recording this and but because we're not built we haven't built a real system it's more yeah, we're trying to assess.

[AB] 09:52:46
What you're pointing at or mainly what you're saying, but yeah.

[AB] 09:52:54
So that's important that you, really, yeah, do just think out loud, protocol, but if anything is unclear, we will just follow up.

[P7] 09:52:54
Alright.

[AB] 09:53:02
Yeah.

[P7] 09:53:05
Okay, then I will press start I guess because this is basically what you explained, right? Yeah.

[AB] 09:53:08
Yeah.

[P7] 09:53:13
Okay, I will read. Task.

[P7] 09:53:40
No, wait. I'm always looking at.

[AB] 09:53:46
So you have the, yeah, the screen on the right would be kind of the output that you potentially have.

[AB] 09:53:54
Which is the BAM file, but like graphically displayed and, in the table and, already like a reads.

[AB] 09:54:03
Level of visualization. Yeah.

[P7] 09:54:06
Yeah.

[AB] 09:54:09
Oh yeah, and those things you can click on the bottom ones so Yeah, if you choose something I would encourage you to just click on that, you can deselect it as well.

[AB] 09:54:19
And you can enlarge it by dragging it from bottom to top.

[AB] 09:54:30
And if you click somewhere, it will go away just anywhere. Outside of the screen. Yeah.

[P7] 09:54:37
I see. Okay, so

[P7] 09:54:46
Well, what can I do? Oh, press. No, never mind. That's not working.

[P7] 09:54:54
And so I try to drag this up because I would initially go for something like this because it resemble a lot of.

[AB] 09:55:00
Huh. Okay.

[P7] 09:55:03
Well, after the future what you would want like say this is what I want to do and Get it done.

[P7] 09:55:10
So. So, but that's supposed to not, that's supposed to be. It's right.

[AB] 09:55:15
Yeah, you can't really know it. No, you can press outside of that box and then it will go away.

[P7] 09:55:17
I cannot.

[P7] 09:55:22
I see. This would be my first,

[AB] 09:55:22
Yeah.

[AB] 09:55:25
Okay.

[P7] 09:55:26
Yeah. And secondly, something like this.

[AB] 09:55:33
Okay, just coding it up and the yeah, you don't have to drag it is more like I think for some of them is really small to see but yeah.

[P7] 09:55:34
Oh yeah, I should drop. Yeah.

[AB] 09:55:45
Okay, and that's for the task of. Which one the like coverage score or filtering.

[P7] 09:55:52
Oh, for both, I, that would be the, The priority, let's say I would take.

[P7] 09:56:01
I use a lot of chat GPT lately, so yeah. Kind of getting used to These things are

[AB] 09:56:08
Okay. Yeah. Oh, by, yeah, what's the reason that you We prefer any of these 2.

[P7] 09:56:20
Yeah, I get it. It is very easily usually to express what you. Because that's usually also the first step you would ask yourself anyway, like what do I want?

[P7] 09:56:35
And then you would ask how do I get there? But if you can already. Say, okay, this is what I want and then you already get the code or the plot itself then.

[AB] 09:56:47
Yeah, that's very interesting. Yeah. Okay, that's pretty clear.

[SL] 09:56:57
1, one, question, you selected the chat input and code input. So what's wondering whether you would use that.

[SL] 09:57:04
Like at the same time for this task or just Yeah, use one of these 2 for I'll completing those tasks.

[SL] 09:57:13
So. Yeah, when you use them both, I mean like, using one of them first and then using the outer to accomplish for example one task like Cuckolating coverage.

[P7] 09:57:28
Yes, so it depends on whether that because That's a you have the tool with the chatter input can already do this and the code input is not necessary anymore Well, you have only something with chat input.

[P7] 09:57:41
And I will get from the Mr. That is how I would go about this.

[AB] 09:57:52
Okay. Yeah.

[P7] 09:57:53
Should I click next?

[P7] 09:58:20
Yeah, so. Coverage score. So if I would have for instance an ITP, that would probably just open the file and then there's usually an option or something to do that.

[P7] 09:58:36
So I guess that would be then. what was it?

[P7] 09:58:42
Of construction.

[AB] 09:58:47
Yeah.

[P7] 09:58:49
Yeah, template, right?

[AB] 09:58:51
Yeah.

[P7] 09:58:53
And assuming that I already have the data, then indeed it's just a matter of loading it.

[P7] 09:58:59
But you can also. If I were to plotted using in a notebook and I would use code in P7d of course.

[AB] 09:59:11
Yeah.

[P7] 09:59:12
So it depends a bit on. The 2 at hand and what it has are feasible. Look, my.

[P7] 09:59:21
My preference. Staying.

[AB] 09:59:26
Good input? Yeah.

[AB] 09:59:29
Yeah, cause I was just gonna like add to this that What is the tool, the magical tool would offer you both?

[AB] 09:59:38
So you can have templates but also Use code.

[P7] 09:59:44
Okay, the first option would be to go with templates. But depending on the use, there's tweaking necessarily.

[AB] 09:59:54
Hmm.

[P7] 09:59:56
There is a need to change the resolution, caller. Or something like that. Then template will usually not suffice and then.

[AB] 10:00:02
Yeah.

[P7] 10:00:08
I would rather go to the, because then you also have a. Provenance.

[AB] 10:00:17
Yeah. Providence, you said, right? Yeah. Yeah.

[P7] 10:00:21
Yeah.

[AB] 10:00:25
Okay, that is really

[AB] 10:00:30
Interesting to your end. Yeah, here I would like to also add that.

[AB] 10:00:36
Yeah, I think you can also think in combination so little bit like the question before I guess was and code.

[AB] 10:00:48
So here you said you prefer template but it cannot handle potentially everything. For that you want for the task at hand.

[AB] 10:00:58
But then you would also be able to make a combination, would you consider that? Because Yeah, like the tool you can envision is like one that has these modalities, but where there's also looking seamless integration between them so you can pick up and left off where you've been with something else.

[AB] 10:01:18
Basically.

[P7] 10:01:19
Yeah, if you already, so that's how if you click it, there's already the code for the template.

[P7] 10:01:26
It's already present in some kind of prompt and you can just And, and, Yeah, that then.

[AB] 10:01:33
Yeah.

[AB] 10:01:36
Yeah. Okay.

[AB] 10:01:42
Next.

[P7] 10:01:55
Yeah, so again, with, if you already have this tool and it has already. And usually some options you know like to change the color to a red or something then I would go by that, I guess that.

[P7] 10:02:09
And what was it? I don't know exactly which, I guess that would be them for me the most logical thing to do, you know, just go there.

[P7] 10:02:24
Let me check if I can right click or something. And then see if I can. Change something there.

[AB] 10:02:29
Hmm.

[AB] 10:02:33
Yeah.

[P7] 10:02:36
And if that is already too. To custom, let's say, so that's not readily.

[P7] 10:02:44
Offer it. Yeah, then I would again go probably with the code input actually. Because that to me that that That's kind of tweaking.

[AB] 10:02:52
Yeah.

[P7] 10:02:59
It's nice to write down. Yes, so that's what you're getting going through the provenance.

[AB] 10:03:03
Yeah. Yeah.

[P7] 10:03:05
So you know like this is I can copy paste this to another instance of the same tool. That has everything and I will put it in and it will just work again.

[AB] 10:03:18
Yeah.

[P7] 10:03:19
So that's a sort of a portability thing as well, I guess.

[AB] 10:03:25
Yeah. And what about, Just for the sake of discussing it. Bye demonstration, the visualization by demonstration.

[AB] 10:03:38
Would you? Do you have any thoughts about them? Whether it could be useful or not for this task.

[P7] 10:03:46
It could be useful, but I think it is, it's more alluring to a certain.

[P7] 10:03:52
Type of person I guess maybe people who are already creative you know can draw very well or you know generally I don't know.

[P7] 10:04:06
That I'm really poor at so I would I would For me, my first reaction would never be to draw something.

[P7] 10:04:18
But yeah, if you have like a tablet or something or a very huge touch screen, I guess that would be a very nice feature to have.

[AB] 10:04:26
Yeah.

[P7] 10:04:26
But. For me it would not be the first thing I would do. If I were alone in front of this thing.

[AB] 10:04:29
Yeah.

[AB] 10:04:33
Right.

[P7] 10:04:37
Yeah.

[AB] 10:04:40
Okay.

[P7] 10:04:42
I will click next.

[P7] 10:05:05
Change the layer

[P7] 10:05:12
Yeah, that seems to be like a very, I call this.

[P7] 10:05:18
A basic thing to do. So not very detailed but that's right, the the visualization type.

[P7] 10:05:27
It's usually one of the major options. So if it would be present on in the as an option somewhere either on left clay, right cl, I mean.

[AB] 10:05:41
Yeah.

[P7] 10:05:43
Shelf construction that would be.

[AB] 10:05:46
Yeah.

[P7] 10:05:46
Probably the thing I would do first.

[AB] 10:05:49
Yeah.

[AB] 10:05:54
And what about the template? Cause that would even be more like Just see the type and it changes.

[AB] 10:06:02
I mean, that's. Okay, yeah.

[P7] 10:06:02
Oh yeah, yes, sorry, that is actually what I, that's actually what I meant. You, yeah, the template you need, yeah.

[P7] 10:06:10
Yeah, this is also where I was thinking, where the Q, 11, what is the track?

[AB] 10:06:14
Yeah, yeah, exactly. Yeah, no, but I think we both, we understand what you're saying.

[P7] 10:06:19
Yeah. I would say.

[AB] 10:06:22
Yeah.

[P7] 10:06:30
There too.

[AB] 10:06:33
To change the type.

[P7] 10:06:35
That would be no, that would be very nice and very useful because With one click you can. Switch between different types and you can find the one that is most suitable or much mostly to your liking.

[AB] 10:06:49
Yeah. Yeah.

[P7] 10:06:52
And yeah, it seems like the basic function of the plug is like where you start, so. It's not about details.

[AB] 10:06:57
Yeah. Yeah, oh sorry, and I think I miss. Spoke myself, but what about the shelf?

[AB] 10:07:08
That you initially well, you didn't need to collect it, but, sorry, select it.

[AB] 10:07:16
But.

[P7] 10:07:18
Yeah, I find it's a bit hard to make a distinction between these 2, but. Okay.

[AB] 10:07:23
Yeah. Yeah, I understand. It is also not very crystal clear. It's more it just offers you more fine-grained control.

[P7] 10:07:34
Yeah. Yeah, so you could you could decide either to and click one of these things in the in the top and that would be, to the template, but.

[AB] 10:07:34
So

[AB] 10:07:36
For changing it.

[P7] 10:07:48
Indeed you have more options. I don't think I would have it. Specific preference but the the template.

[AB] 10:07:51
Yeah.

[P7] 10:07:57
More basic.

[AB] 10:07:59
Yes.

[P7] 10:08:01
Beginning of problem that's very nice I guess.

[AB] 10:08:04
Yeah. Okay, and for the layout and You also said that's a basic thing to do, so.

[P7] 10:08:13
Yeah, yeah, but so, so, so in my mind, that's kind of, then you're already moving to more detailed, right?

[P7] 10:08:23
It's not about what type of plug, but it's how this plot that you pick you want to you want to have it?

[P7] 10:08:32
And then in that case, the shelf construction would be. Easier if at least you you know that what you want is not very custom is like one of the default options that you can just easily pick.

[P7] 10:08:47
And

[AB] 10:08:47
Yeah.

[P7] 10:08:52
Yeah, so if that's offered, The thing that I want, so let's say if, circular, I know it's there that I wouldn't dance.

[AB] 10:09:02
Yeah. And what if it would be something? Yeah, that's not even listed here, but yeah, this Hilbert space filling, but.

[P7] 10:09:05
That's fine.

[AB] 10:09:13
You could even think about maybe some like. Reformed layout. I don't know if that would ever be a practical example, but just to.

[AB] 10:09:23
Indeed, like step out of these. Like options that you know would be available if it would be more custom how would you approach it then

[P7] 10:09:34
Yeah, let's say I know it is, it can be done, but I know it's not in my graphical user interface or not at least.

[P7] 10:09:44
Very simple. Then I guess then I guess the next option would be use code input. If you But the thing is you need to have some knowledge before and I guess about what options you have and how easy they are available.

[AB] 10:09:53
Yeah.

[P7] 10:10:04
I only I only realize that Now, now are we discussing about is that that you need this? Of course, when you use software multiple times and you get to know it.

[AB] 10:10:16
Yeah.

[P7] 10:10:16
But the first time you know, I guess the first the first thing you do is look at options that are offered already and if you cannot find it.

[P7] 10:10:23
And you will dive deeper.

[AB] 10:10:25
Yeah. Yeah.

[AB] 10:10:30
Okay.

[P7] 10:11:03
Yeah, so I'm not very familiar with this this thoughts, but I can imagine it's way it's word that it's a Common task.

[P7] 10:11:19
And if that's the case, then.

[P7] 10:11:23
I assume it's, added as an option in shell construction or Right, mouse button thing.

[P7] 10:11:33
So because it is it's adding something to the to the Perfect. Not the, Again, I would probably go to the code input.

[AB] 10:11:38
Yeah.

[AB] 10:11:47
Yeah.

[P7] 10:11:48
Because I would have no idea how to If I think about them. How to visualize that and how to How would you.

[P7] 10:12:00
And that. If you, or drag it or. Okay.

[AB] 10:12:09
Oh, so you're saying that potentially the demonstration would also work?

[P7] 10:12:14
No, no, no, actually, no, not at all because I have no idea where to. In that case.

[AB] 10:12:15
No.

[AB] 10:12:22
Hmm. Yeah.

[P7] 10:12:26
Yeah, chat could also work, of course.

[P7] 10:12:31
If that's a I mean if this is a very common task to do then I assume it will even auto fill it in like a co-pilot or so.

[AB] 10:12:32
Yeah.

[AB] 10:12:43
Hmm. Yeah. Yeah Okay, and so I guess you listed 3 options that will be feasible in your assessment But would you have any preference for one or again like a combination of one?

[P7] 10:12:47
It would be nice.

[AB] 10:13:06
Of multiple.

[P7] 10:13:09
And if it is a an offered option and I would definitely go with shelf construction. There is a box to take or so in this.

[AB] 10:13:19
Yeah. Yeah. Okay.

[P7] 10:13:19
Is window.

[P7] 10:13:39
And the brush.

[P7] 10:13:44
Hmm

[P7] 10:13:50
Clone this. Okay. So, so that would be, so that would be a very nice used case for approved input I guess where you can just take and that's it take the code of these window that describe what's happening here.

[AB] 10:14:04
Yeah.

[P7] 10:14:04
And then add it to another window and. You just have a different sample. There it would be.

[AB] 10:14:11
Yeah. Yeah.

[P7] 10:14:16
That will be really awesome.

[AB] 10:14:20
Okay.

[P7] 10:14:20
Yeah, because I assume then you can also look exactly at the same coordinates and Compare directly. This.

[AB] 10:14:27
Yeah.

[P7] 10:14:32
I'm not sure if I fully understand what you mean with create a brush to link. To the detailed few.

[AB] 10:14:40
Yeah, so for example because here you see like a particular region as you also pointed out So maybe one task could be to add a whole genome overview.

[AB] 10:14:52
And whatever way but then somehow link that to this details few like maybe you have some what we call a brush like this.

[AB] 10:15:03
Square overlay that you can then manipulate and on the whole genome overview and then that changes the detailed view.

[AB] 10:15:11
So you would have like 2 visualizations here in this. Window, which are interactive with each other.

[P7] 10:15:22
Yeah, that would be really cool. How would I? Okay.

[AB] 10:15:26
Yeah.

[P7] 10:15:32
Yeah.

[P7] 10:15:36
I have no idea how how I would go about eventually. Alright.

[AB] 10:15:40
Okay.

[P7] 10:15:44
Cause I've never seen something like that before.

[AB] 10:15:48
Oh, yeah. But no, no, no, no, I think it's not. Very common, but.

[P7] 10:15:50
Could be my short. I don't know.

[AB] 10:15:58
If you have no idea, would you think? Any modality would then be useful as a starting point.

[P7] 10:16:08
Yeah, the mode.

[AB] 10:16:09
Assuming that. Oh, sorry, go ahead.

[P7] 10:16:12
Yeah, the.

[P7] 10:16:17
The most appealing one would be using chat input that says, okay, I want to have. My old genome few and that window and then and have a linked view in of that region.

[P7] 10:16:32
Okay.

[AB] 10:16:32
Yeah.

[P7] 10:16:36
But I, yeah, that is, that would for me be very nice.

[AB] 10:16:36
Yeah.

[AB] 10:16:40
Yeah.

[P7] 10:16:42
I can imagine other people would be interested to use it. The visualization by demonstration, but Yeah.

[AB] 10:16:50
Hmm. How, do you think that could work? What would you demonstrate?

[P7] 10:16:57
Yeah, I don't know. Maybe they, they can. Like make a window. Zooming in or you know with the which you do on your phone as well.

[AB] 10:17:09
Yeah. I do you mean what you do on your phone? Sorry.

[P7] 10:17:10
Something like death.

[P7] 10:17:15
Yeah, so the zooming in when, when you, One to zoom in on a picture or zoom.

[AB] 10:17:20
Yeah, I like pinching. Yeah. Yeah.

[P7] 10:17:24
Yeah, exactly. Yeah, that's, yeah.

[P7] 10:17:28
I don't know.

[AB] 10:17:30
Yeah, yeah, no, that's very interesting.

[AB] 10:17:37
And you say, the other people again, so you can imagine. It but not for you. Yeah.

[P7] 10:17:44
Yeah. Yeah.

[AB] 10:17:46
Yep.

[AB] 10:17:50
Okay.

[P7] 10:17:57
To be here.

[P7] 10:18:11
This is something that I would imagine to be. Like a default option somewhere in some dropdown. And so you already come and you and this few offers.

[P7] 10:18:26
The options. Okay. So yeah, that would that would clearly be. Shelf construction.

[AB] 10:18:28
Yeah.

[AB] 10:18:36
Yeah.

[P7] 10:18:40
And for both, by the way.

[AB] 10:18:41
Any. Yeah. Yeah, and any runner up. Candlets after this clear one.

[P7] 10:18:57
Yeah, I think code input. If it's usually if it's only changing like value in the code that's already existing for this few and it's just changing one value.

[AB] 10:19:08
Yeah.

[P7] 10:19:12
And what time for that. Yeah, that would be quick. And clear, I guess.

[AB] 10:19:13
Okay.

[AB] 10:19:19
Yeah.

[AB] 10:19:27
Okay, last one.

[P7] 10:19:37
Oh, this is something where I would definitely, it was a visualization by demonstration.

[AB] 10:19:42
Hmm.

[P7] 10:19:43
That will be really nice. Maybe it's because my, maybe it's because my imagination allows me to imagine this building.

[AB] 10:19:47
Can you tell us a bit?

[P7] 10:19:56
I can imagine you want to draw. So there's there's quite a lot of detail in this this picture and you want to add an annotation and you want to

[P7] 10:20:09
Yeah, I would say You can do that very quickly by demonstration in this case. But. Maybe it's just because this use case.

[P7] 10:20:19
Speaks to me in him.

[AB] 10:20:24
Yeah, what would the annotation be? Could be.

[P7] 10:20:29
Yeah, it could be adding a label or a color or highlighting something. Okay. Multiple rows.

[AB] 10:20:35
Yeah.

[P7] 10:20:38
I don't know if you want to make a comparison.

[AB] 10:20:40
Yeah.

[AB] 10:20:45
Yeah.

[AB] 10:20:50
And. Oh yeah, sorry, outside over like. Again, like I asked before any other option you see that valuable.

[P7] 10:20:50
Okay.

[P7] 10:21:02
Er.

[P7] 10:21:09
Yeah, if again if the code is already there in a in a prompt or and you can Do it quite easily.

[P7] 10:21:18
And I called the inputs. But I can imagine for an annotation it can be It's really hard to to code because it can be highly customized.

[P7] 10:21:30
But then I don't think any of the other options.

[P7] 10:21:37
Really qualify as a runner, maybe chat input, but. Of them dictating where you want certain details of your of your annotation is despite And let's say, let's say it's it's a bit of a trade-off between how much effort do you have to put in versus what you have to put in versus what you get.

[AB] 10:21:50
Yeah.

[P7] 10:21:56
And I guess in this case, visualization with demonstration is is. Hello amount of inputs.

[P7] 10:22:07
And it can be very detailed. Well, in chat input, it would be the other way around.

[AB] 10:22:07
Yeah. Yeah.

[P7] 10:22:14
You probably have to be very detailed in your inputs. So yeah, that would. Cost a lot more effort.

[AB] 10:22:18
Yeah. Yeah. Yeah, and would you again see like a combination happening? Where you start, for example, with the visualization by demonstration and then Continue with something else.

[P7] 10:22:20
That's how I think about.

[AB] 10:22:37
Yeah

[P7] 10:22:39
Yeah. Yeah, maybe, yeah, maybe then again the code, let's say if you I don't know, you draw a rectangle or something or you add a label and then oh it's should be a bit more to the right or something and then Yeah, instead of drawing it all over again, you just change a bit of a value.

[P7] 10:23:01
There's no money in this code. It's in the right place.

[AB] 10:23:02
Yeah. Yeah. Yeah. Okay.

[AB] 10:23:11
Great. Then I think you can click next.

[P7] 10:23:17
Yes.

[AB] 10:23:18
And then there's again a very short form. Just. Where we ask your ratings for a few things.

[P7] 10:23:29
Again, type in P 7, I guess.

[AB] 10:23:33
Yes.

[P7] 10:23:38
Okay.

[P7] 10:23:46
And.

[P7] 10:23:50
Thank you.

[P7] 10:23:55
Yes.

[P7] 10:24:03
Yeah, very unfamiliar.

[P7] 10:24:13
That's not what I want. Right.

[P7] 10:24:20
Yes.

[P7] 10:24:27
I'm just going to fill it. This in all at once. Okay, no discussion. Okay.

[AB] 10:24:31
Yeah, yeah, that's good. Yeah.

[P7] 10:24:52
I would like to use it.

[AB] 10:24:55
Hmm.

[P7] 10:25:05
Hey, should I just click send?

[AB] 10:25:06
Okay. Yes, please. Yeah. Great, thanks.

[AB] 10:25:13
Yeah, then I see we have about 5 min left, so maybe I can quickly ask you some, just general questions.

[P7] 10:25:20
Yeah, sure.

[AB] 10:25:22
To start off What was your general experience? Thinking about these modalities and kind of trying them out.

[P7] 10:25:33
Well, it was the first time I heard about this. You Generally you just use them without.

[P7] 10:25:39
Thinking about them because it's the way things work. But I guess Actually one of the large contributors, know what is large factors.

[AB] 10:25:42
Yeah.

[P7] 10:25:54
To determine how much you like. Tool, I guess. But I've never thought about it that much.

[AB] 10:26:03
Yeah. Okay.

[P7] 10:26:05
So they obviously they are important.

[AB] 10:26:09
Yeah. Yeah. And, was there any any type of modality that surprised you?

[AB] 10:26:21
Can be good or bad, just anything that really. Good.

[P7] 10:26:25
Oh yeah, they, yeah, so one of these things, well, yeah, you can also see the need.

[P7] 10:26:31
I have never used this. Data upload or, and I'm not really sure.

[AB] 10:26:36
Okay.

[P7] 10:26:41
If that would be useful, at least to me it doesn't mean, but maybe. I just don't have a right.

[P7] 10:26:49
ID on how to Use it and I never encountered a use case but yeah.

[AB] 10:26:56
Yeah.

[P7] 10:27:00
Maybe it's because it's it's It feels like it's the most effort of all these kinds of things, but.

[AB] 10:27:01
Yeah.

[AB] 10:27:07
Hmm.

[P7] 10:27:07
Could be that I am wrong.

[AB] 10:27:10
Yeah, no, I mean, yeah. So the most efforts. Yeah, that's yeah, I guess it's highly dependent on What are you already have, let's say, an image of something you want.

[P7] 10:27:12
Yes, personal

[AB] 10:27:24
On your system. Or versus if you have to go first find that, then I can indeed see maybe there's some costs involved.

[P7] 10:27:26
Yeah.

[AB] 10:27:33
Finding it. Yeah.

[P7] 10:27:35
Yeah, yeah, that's yeah, that's what's yeah, because if you already have an image, let's say You found a paper and it has a very nice socialization and You say, okay, that's what I want.

[P7] 10:27:46
Then of course it's not that much.

[AB] 10:27:49
Yeah. But still, I mean, you say you. Had this trade off in your head but still you indeed I also notice you haven't chosen it anywhere.

[AB] 10:28:01
So that's mainly just because you really. Wouldn't see the use of it directly.

[P7] 10:28:09
No, no, no directly, no. I don't know. Maybe it also feels a bit like.

[P7] 10:28:20
You're copying something else I don't know yeah that's Kind of strange because when you Use a template, you also use from the And also if you Use code that somebody else has used.

[P7] 10:28:37
It's exactly the same but Feels a bit different if you if you give it like This is something that somebody else created you put it in and then You recreate it.

[AB] 10:28:38
Yeah.

[AB] 10:28:47
Yeah. Yeah, yeah, no, that's definitely valid. Yeah. Okay.

[P7] 10:28:48
I don't know.

[AB] 10:28:56
And maybe last question. What are your ideas or thoughts on? Combining modalities for One task or maybe these, all these sub-tests, but Yeah, any thoughts on that?

[P7] 10:29:16
Yeah, I really like that. Especially if you have different modalities for different levels of, of details.

[P7] 10:29:27
I would say. Then you get this kind of, They call this. Well, you can have.

[P7] 10:29:36
You can make it simple for people who like it simple and you can make it details for people who like the details.

[AB] 10:29:42
Yeah.

[P7] 10:29:43
Whereas if you give all the details to to their first group, you might probably overwhelm them.

[P7] 10:29:48
So it's nice to have these different modes of modes and coupled onto different levels of details on.

[AB] 10:29:59
Yeah. Yeah.

[AB] 10:30:03
Okay, that's very all very nice. Thanks a lot for sharing your thoughts. Do you have any questions for Let us still.

[P7] 10:30:18
No, no, no, I liked it. It gave me some P7d for thought, actually.

[AB] 10:30:22
That's good, that's always good. Yeah.

[P7] 10:30:24
Yes, I am never considered, you know.

[AB] 10:30:27
Yeah, yeah, I have to say it's quite, experimental, but it's fun how, yeah, how far you can come just.

[AB] 10:30:36
Thinking about it like this. So yeah. It's a

[P7] 10:30:40
And off topic, what's the name of the cats?

[AB] 10:30:44
Yeah.

[SL] 10:30:45
Yeah, it's a

[P7] 10:30:47
Mostly. Cool. Looked like a very big cat, actually.

[SL] 10:30:48
Yeah. Yeah. Yeah, it's Kypeek. Yeah.

[AB] 10:30:50
Yeah. Yeah.

[SL] 10:30:56
Yeah, when we when he arrived it was quite small and then he grow a lot.

[AB] 10:31:01
Yeah. Yeah, I also know Like the tail was like, nicely jiggling.

[P7] 10:31:02
Cool. Nice.

[P7] 10:31:07
Yeah.

[P7] 10:31:12
Okay, of the world on top of this, Sorry for the destruction. Okay.

[AB] 10:31:12
Yeah. Yeah.

[AB] 10:31:17
Yeah, exactly. No, no, no.

[AB] 10:31:22
Okay, then I think we have to jump to our next interview but thank you very much for joining and I will reach out about gift card compensation again.

[AB] 10:31:42
Yeah, but in any case that this has been super helpful for so Thanks for giving us your time.

[P7] 10:31:47
Welcome, glad I could help. I hope, you have a lot of success.

[AB] 10:31:49
Yeah. Yeah, we also do. I can definitely If we have the like assembled all our thoughts.

[AB] 10:31:58
And we have the preprint ready. I will definitely share it with you as well if you're interested.

[P7] 10:32:04
Yeah, definitely. I am. Please keep me posted. It will be nice.

[AB] 10:32:07
Yeah. Okay. Well, thank you and have a good rest of your evening.

[P7] 10:32:10
Okay.

[P7] 10:32:15
Yes, have a good day. Alright

[SL] 10:32:16
Thank you

[AB] 10:32:16
Bye
