# Supplementary material for: Understanding Visualization Authoring Techniques for Genomics Data in the Context of Personas and Tasks
Source: IEEE Trans Vis Comput Graph. Author manuscript; Available in PMC 2025 Mar 4. (PMC11875953; doi:10.1109/TVCG.2024.3456298)
Supplement: tvcg-3456298-mm [file NIHMS2039885-supplement-tvcg-3456298-mm.zip › tvcg-3456298-mm/transcripts/P8.txt]

[AB] 10:36:42
Recording.

[AB] 10:36:46
And captions. No. Okay. Nice.

[AB] 10:36:55
Great. Can you do, and then the last thing I'll ask you before we start, could you change your name again in Zoom to this time.

[AB] 10:37:05
Participants number 8. P. 8 You can do that if you go on the participants.

[AB] 10:37:14
This button and then click on your own name.

[AB] 10:37:20
Yeah. Perfect. Okay, then I'll stop sharing my screen and We say just send a link in the chat.

[AB] 10:37:33
And so we would ask you to open that and then share. Your screen with us where you open this link.

[AB] 10:37:50
Yes, great. Yeah, so it will be pretty self-explanatory. Yeah.

[AB] 10:37:57
Great. And so you will just go to 6 of these modalities where you. You always follow the same formula and that is you see you can read a definition.

[AB] 10:38:10
Then you see a video of a tool that's uses this already. Not necessarily a visualization tool.

[AB] 10:38:18
Can also be anything else. That is used on the web. And Then you can kind of try it out yourself.

[AB] 10:38:27
But in a very minimalistic prototyping way. And it's important to know that After these 6 modalities, you will do kind of a little test mainly on the name.

[AB] 10:38:41
Convention. So it's important to try. You just, yeah, really take notice of how things are called.

[AB] 10:38:49
Yeah. And then if you're ready, you can basically press start and it should be self-explanatory from there and if you have any questions you can just ask us yeah

[P8] 10:39:01
Okay.

[SL] 10:39:36
Hey, just to, yeah. No, to explain the the drop join on the top There's and, So you are tracking and dropping data field to one of the 2 drop joints and then based on yeah based on that it is creating different visualization so yeah, to let you know, it's because it is not, we don't know, the.

[AB] 10:40:07
Yeah. Oh, and if you tried the purple button, you can kind of try it yourself. Yeah.

[P8] 10:40:16
Okay.

[P8] 10:40:23
Okay.

[SL] 10:40:24
Yeah, so just to, yeah, explain. So you all, you have like, track. The value column to the y-axis, and then you selected the bar mark.

[SL] 10:40:36
So in this case, like, file you is. Map to the length of the bar. The visualization.

[P8] 10:40:47
Okay.

[AB] 10:41:01
And this one is a bit more. Funny or I think the least common probably so I can also explain it a bit more.

[AB] 10:41:11
So basically this is called visualization by demonstration and as that name suggests. You can directly demonstrates using your mouse or pen interaction or basically also other ways but those would be the most too common.

[AB] 10:41:27
Like show your intent of what you wanna achieve directly. On the graphical elements of the visualization. And so for example in the first one you see that someone is dragging these points of the scatter plot.

[AB] 10:41:44
And they are stacking them. To date to the system that they're interested in show in making a bar chart.

[AB] 10:41:51
So then here I think now that these 3 points are stacked. Or for than this gallery in the bottom appears of like system recommendations of that possibly match what this user wants.

[AB] 10:42:04
Yeah, and then they choose this first. Configuration, then That would be one example by, yeah, just changing basically the Le or sorry, the position of these graphical elements.

[AB] 10:42:19
Then the other one with a 10, they're someone who's drawing an A on the second column.

[AB] 10:42:25
Call him, Heather. To say that they want the average of that column. So.

[AB] 10:42:34
So you see that this A is drawn on top of it and then the average is directly calculated and also already applied to the visualization.

[AB] 10:42:44
Yeah. So this relates more to data processing, but That note doesn't necessarily have to be, could also be any other task.

[AB] 10:42:54
Yeah. Where you just really draw anything. To show what you want.

[AB] 10:43:22
Yeah, this will be super simple case. Yeah, so like just adding very quickly an arrow and then at least the system would smooth your arrow and do like a normal arrow or something.

[P8] 10:43:23
Okay, this is like adding. Okay.

[AB] 10:43:36
Yeah.

[AB] 10:43:37
Yeah.

[P8] 10:43:39
Okay, so this can also be useful for adding invitations.

[AB] 10:43:42
Yeah, for example.

[AB] 10:44:30
Yeah, that would just be like an example prompt. Yeah.

[P8] 10:44:39
We did also allow you to say, okay, I want to color the bars something, some other color or.

[AB] 10:44:46
Yeah, that could be, yeah, like anything that you think you can. Specify in words or a natural language that would Be applicable.

[AB] 10:45:17
Yeah, doesn't actually work, but you would imagine that it's just an interactive cell like in a notebook.

[P8] 10:45:18
Okay. Yeah.

[P8] 10:45:58
Oh, so you'd be able to put in a sketch. Not even just like a digital image.

[AB] 10:46:04
Yeah.

[P8] 10:46:05
Okay.

[P8] 10:46:28
Oh, okay, well, I don't have any.

[AB] 10:46:32
Yeah, I think.

[P8] 10:46:32
Okay, and it can read code to you could put in an image of code.

[AB] 10:46:38
Or just the text file of the code basically. Just a quote snippet. Yeah, but yeah, if you drag and drop the image thing here.

[P8] 10:46:43
Oh.

[AB] 10:46:49
It actually would also just show you now the. It should work.

[P8] 10:46:54
Oh, oh, sorry. Good week. Okay.

[AB] 10:46:56
Yeah. Yeah, I mean.

[AB] 10:47:01
Yeah, yeah, so like. Image sketch but then maybe that's also yeah in the end an image but something had drawn and code snippets.

[P8] 10:47:03
Okay.

[AB] 10:47:14
Yeah.

[AB] 10:47:21
Okay. Well, then you've had all 6 and if you click on that link then that will lead you to this.

[AB] 10:47:29
Little tests. Yeah, you have to click it again.

[AB] 10:47:34
Yeah, there you can also see P8 as your ID.

[P8] 10:47:42
I don't think it matters.

[AB] 10:47:45
Oh, yeah.

[AB] 10:47:48
Yeah.

[P8] 10:48:10
You watching me take a test. That's great.

[AB] 10:48:12
Yeah. Yeah, no stress.

[P8] 10:50:30
Okay.

[AB] 10:50:32
Sorry, I'm muted. I think they're all correct. Yeah, very good. Yeah, yeah, very good students.

[P8] 10:50:35
Okay, good on tip notes.

[P8] 10:50:41
Okay.

[AB] 10:50:42
Yeah. Yeah. Okay. Nice then.

[SL] 10:50:44
Okay. Yeah, just a kick, question. Was there any like, that was specifically confusing or not sure to view.

[AB] 10:50:56
Oh yeah.

[P8] 10:50:59
No, I don't think so. It helped to have like the description of what was going on underneath.

[P8] 10:51:04
2.

[AB] 10:51:06
Yeah.

[AB] 10:51:11
Okay, then I think you're ready to go to the second part. There I actually have a question so I noticed that.

[AB] 10:51:24
Yeah, you for the First study you uploaded to Like that was with the DNA features viewer and I think an IGV screenshot.

[AB] 10:51:36
I was wondering Do you ever make use of these circles types of visualizations like or anything? That draws like a circular plot.

[P8] 10:51:51
No, not personally. I think maybe once I've made a phylogenetic tree that was a circle, but So that's it.

[AB] 10:51:53
No.

[AB] 10:51:57
Yeah, yeah. Okay, now then I know which one to give. Yeah, oh great.

[AB] 10:52:04
See just good. Yeah, so if you can open that. And again, share that. In the screen.

[AB] 10:52:13
Great. Yeah, that looks good. So. I can briefly tell you before you go ahead.

[AB] 10:52:22
So here you'll, you'll like see 8 different. Probes or they are actually connected to 8 kind of sub tasks.

[AB] 10:52:33
That you might do or might not do. Anyway, you get, example tasks. Which you can choose or you can choose your own task that if that's more and like closely related to your workflow.

[AB] 10:52:48
And you'll again see the 6 modalities that we just learned about. They are won't be functional, but they are more like.

[AB] 10:52:57
As a reminder there that, yeah, you can think about using them. And the only thing you can do is just select them.

[AB] 10:53:06
If you, yeah, would use them or not. And which you can also do is If you drag and drag from bottom to top on these little modalities then they will just be enlarged.

[AB] 10:53:23
Again, nothing will be functional, but maybe some of these. Pictures are very small so if you can't really remember what it was all about again you can just enlarge it.

[AB] 10:53:35
Yeah, and the main thing here is that You should remember that. They're like in the ideal case you would have all these 6 modalities to your Joyce and they all work very well and they even work.

[AB] 10:53:53
Interchangeably. So you don't have to think about systems and how they currently are but more like in the perfect world where this would all be.

[AB] 10:54:04
Functional and Yeah, we ask you to just describe your thoughts process as Well, there's instructions on the slide, but the main thing is that you should.

[AB] 10:54:16
Do this think out loud protocol? And if it's not clear, we will just, interrupt and ask you.

[AB] 10:54:24
Yeah.

[P8] 10:54:25
Okay.

[AB] 10:54:25
Okay, if you're ready, yeah, I basically said what's written there so you can.

[AB] 10:54:30
Press start.

[P8] 10:55:15
Talk as I'm going. Okay.

[AB] 10:55:16
Yep. Yeah. And yeah, if you choose one of these, then also mention which one.

[P8] 10:55:25
Yeah. Okay, so I think the easiest here would be chat. Input for me. I mean.

[P8] 10:55:33
Without any sort of, you know, of course like this kind of dashboard, I would just do it with codes but I think it would be easier because I I'm not so good at this that I would have to like look up the syntax.

[P8] 10:55:45
So chat would be easier.

[AB] 10:55:45
Yeah. Yeah. And is that for the coverage score or for filtering or both?

[P8] 10:55:52
I think both.

[AB] 10:55:55
Yeah.

[P8] 10:55:57
Okay.

[AB] 10:55:58
Okay.

[SL] 10:55:58
I do also like, tell us what, what kind of prompt. You would write for code input.

[P8] 10:56:07
Yeah.

[P8] 10:56:14
Okay, so for the coverage I'd probably say, Compute the coverage across the BAM file using S tools, depth.

[P8] 10:56:23
I think that one I actually know the command, but. Preferably would use that.

[P8] 10:56:32
And then to build out low quality reads.

[P8] 10:56:37
Okay. Keep all reads with like a base quality or without like a mapping quality above. 30.

[AB] 10:56:49
Yeah.

[AB] 10:56:59
Okay. Any thoughts on? Other modalities that could be useful.

[P8] 10:57:03
Okay. Okay.

[P8] 10:57:21
I think just this chat and code.

[AB] 10:57:30
And any preference like more likely chat or more likely code or actually you can also think of in combinations so that you would somehow.

[AB] 10:57:44
Yeah, like do one part with one and then the other part.

[P8] 10:57:49
Hmm. I think maybe I would ask the chat input to write the code for me so that I, at least I can also, learn what the code would be from that.

[AB] 10:57:58
Yeah. Yeah.

[P8] 10:58:04
Yeah, ideally I would do code, but I don't know it off the top of my head.

[AB] 10:58:05
Okay.

[AB] 10:58:08
Yeah, yeah, yeah.

[AB] 10:58:12
Great. Okay, clear. Then you can press next.

[P8] 10:58:35
Hmm, okay, I'd probably do the first one, the bar chart, the coverage score.

[P8] 10:58:41
I think shells construction might be the easiest here. Like if, or given that the coverage has been computed and it's like in a text file or something then I think.

[P8] 10:58:55
You could just say like, drag like which columns to. Put in to plot.

[P8] 10:59:02
Or column.

[AB] 10:59:02
Yep. Yeah. Yeah. And what about templates?

[AB] 10:59:11
For this.

[P8] 10:59:14
Okay.

[P8] 10:59:18
Yeah, I think template would work too. Construction might be faster. yeah, I don't think I would do visualization by demonstration.

[P8] 10:59:32
I think that just feels like it takes. Too long and the example.

[AB] 10:59:38
Yeah.

[P8] 10:59:38
Example, visualization, upload. Okay.

[AB] 10:59:42
Yeah.

[AB] 10:59:48
Okay.

[AB] 10:59:52
Yeah, it's actually clear.

[P8] 11:00:24
I think maybe for both of these I would use the chat input again. Oh. I could see using the

[P8] 11:00:35
Visualization by Devin. Well, yeah, demonstration. I mean, I think I could I could see like trying to like drag the interval.

[P8] 11:00:45
A little bit wider. Would that work with if by changing the color coding can you like?

[P8] 11:00:54
Can you do that by demonstration?

[AB] 11:00:58
Yeah, I think so. Maybe.

[AB] 11:01:03
Yeah. Would depend but for example if you would ask me I I could imagine. That you can maybe drag and drop.

[AB] 11:01:14
From some sort of color palette. Directly onto this case the the where it's orange or you even say You write it like, red or something and then it knows that the thing that is colored should now be red.

[P8] 11:01:18
Oh, okay.

[AB] 11:01:35
I don't know. Yeah, open, I guess, to. Discussion now this could work, but I think.

[AB] 11:01:43
It can.

[P8] 11:01:45
Oh, okay. If it's something like that I drop or color tool like in

[P8] 11:01:51
Like Photoshop, then I think that would be nice too because then you can see all the possible colors rather than.

[P8] 11:01:58
You know, like what kind of blue do you want? Dark blue light blue.

[AB] 11:01:59
Yeah.

[AB] 11:02:02
Yeah, yeah. Yeah.

[AB] 11:02:08
Yeah.

[P8] 11:02:08
Okay, then I might go with the demonstration for the color.

[AB] 11:02:11
Yeah.

[AB] 11:02:16
Okay, and you originally said chat, why? What's the main reason why you think it's suitable?

[P8] 11:02:29
Seems like the easiest because I don't know I like if I selected code I have to kind of like spend more time figuring out where the, you know, what is the syntax for changing or where to change the intervals.

[P8] 11:02:43
So.

[AB] 11:02:45
Yeah.

[P8] 11:02:45
I think the cosmetic changes, it seems. Straightforward to use chat input.

[AB] 11:02:53
Yeah.

[AB] 11:03:03
Okay.

[P8] 11:03:48
Good to go to Shell or template for both of these. They get straight 40.

[P8] 11:03:55
Yeah, change the visualization type. Then changing the layout.

[P8] 11:04:03
I mean, I imagine it would just be a options in both of them. So I think.

[AB] 11:04:07
Yeah.

[P8] 11:04:10
Yeah, Feels easier to yeah select from some suggestions. Possible layouts. Something free portal.

[AB] 11:04:21
Yeah. And is that because? I mean, linear to circular then is quite standard in a way.

[AB] 11:04:31
Would it change if the layout would be? Something more custom. I am. I wouldn't even know, but anything, anything useful that is not in, yeah, let's say these.

[P8] 11:04:41
Okay.

[AB] 11:04:45
Would be offered in like a standard options.

[P8] 11:04:50
Yeah, I think so. Yeah, I don't maybe if it was like some kind of stacked double bar graphs or something like that.

[P8] 11:05:00
Then, then yeah, maybe I would go to code or sign up code chat input.

[AB] 11:05:06
Hmm.

[P8] 11:05:11
Or perhaps visualization by demonstration.

[AB] 11:05:14
Hmm.

[P8] 11:05:15
Just because.

[P8] 11:05:19
Yeah, I guess if it's so complex. Then it might just be easier to show what what you want rather than describe it.

[AB] 11:05:27
Yeah.

[AB] 11:05:33
Yeah.

[AB] 11:05:44
Okay.

[P8] 11:06:19
Okay, this one I might do demonstration. I think cause it might be easier too. Like draw and tell it to like compute the gaps like you can show where the gaps are and like count those and then

[P8] 11:06:38
Track the conservation score like a

[P8] 11:06:42
I don't know, maybe like draw some vertical lines to show like, you know, compute across this.

[P8] 11:06:50
Then if that doesn't work, probably chat input.

[AB] 11:06:52
Yeah. So for both the conservation score and also for the Gaps. I mean, the concept is pretty similar that you just add some sort of score indeed.

[P8] 11:06:55
Yeah.

[AB] 11:07:07
You would if possible use visualization by demonstration.

[P8] 11:07:13
Yeah.

[AB] 11:07:14
And with the pen interaction then. Yeah.

[P8] 11:07:16
Yeah. Yeah.

[SL] 11:07:18
Can I ask a tricky? A task which is to use the annotation in zoom and try to withdraw something they build.

[P8] 11:07:27
Hmm.

[SL] 11:07:29
Joel.

[AB] 11:07:30
Oh yeah.

[P8] 11:07:37
Yeah, I guess maybe I would. I'd have to like.

[P8] 11:07:43
Draw a line and.

[P8] 11:07:47
Well, you said it would probably be able to understand if you if you wrote some text.

[P8] 11:07:54
Maybe like I would do an example like compute. However many gaps that sequences have a gap like.

[P8] 11:08:01
I don't know, 1012 or something. And then.

[P8] 11:08:07
Okay, 12 gaps.

[AB] 11:08:07
Yeah.

[P8] 11:08:17
Yeah.

[AB] 11:08:19
You can also think in like combining things because If I hear you, you're combining maybe.

[AB] 11:08:27
Saying something to a chat book and demonstrating it.

[P8] 11:08:32
Yeah, I think so. Yeah, I think in this case I would just combine like say like compute the proportion of gaps.

[P8] 11:08:41
Per. And then like maybe give an example of like computing that.

[AB] 11:08:49
Yep. And then you said earlier you would. Draw the bar charts to then show you on the bar chart.

[AB] 11:08:58
Yeah

[P8] 11:08:58
Yeah, if it's like a kind of a complicated type of bar chart.

[AB] 11:09:03
Yeah. Okay.

[P8] 11:09:58
Okay, well, so for the whole genome overview, I think I would.

[P8] 11:10:03
Good, probably draw a sketch of this and then upload it as an example. Because it's kind of like a dashboard, so.

[AB] 11:10:08
Hmm.

[P8] 11:10:10
Yeah, something like draw a little. Okay, whole genome overview box and then maybe like one of those bubbles.

[P8] 11:10:18
Like a zoom in bubble to like a detailed view of a section so that you can. Like the user puts in like a range and then it like expands it to the detailed view of that section.

[AB] 11:10:30
Yeah. Yeah.

[AB] 11:10:34
Okay. That you do by upload or sketch yeah

[AB] 11:10:44
That's actually, yeah, that sounds very logical. Would you think of any other possibilities for achieving this?

[P8] 11:10:55
I think maybe the demonstration might work like with the pen maybe like draw that as well like.

[AB] 11:11:04
Yeah.

[P8] 11:11:05
Yes, in this case, if you started with this, like draw a zoomed out version. When you look at the whole genome.

[AB] 11:11:14
Could you draw it again with the It is fun to see. Protein.

[P8] 11:11:16
Yeah.

[P8] 11:11:21
Okay.

[P8] 11:11:39
Hmm. This is my zoom in bubble. Telling it to zoom in on here and then this would be.

[AB] 11:11:44
Yeah.

[P8] 11:11:48
Well, there's not enough space now, but. So, that'd be like. Okay.

[AB] 11:11:50
Yeah.

[AB] 11:11:57
Yeah.

[P8] 11:11:57
And then you put a little box to like. Start and end. Then you get the zoom, the detail.

[AB] 11:12:07
Nice. I want to screenshot this.

[AB] 11:12:14
Good. And the whole genome overview would be Again, linear, yeah, in this case. And also just linear plots.

[AB] 11:12:26
I mean, whole genome. Well, depends what you want, but it could also be circular, I guess.

[P8] 11:12:32
Oh, yeah. Yeah, okay, then yeah, then you could have like an option.

[AB] 11:12:34
I mean, there's no right or wrong. Yeah, yeah.

[AB] 11:12:40
Yeah.

[P8] 11:12:42
Yeah, I guess then you could combine that like shelf construction, which type of team you want for the overview and that.

[AB] 11:12:46
Yeah Yeah.

[P8] 11:12:53
And just draw that the whole dashboard. Thank you, that's why I'm just doing this get.

[AB] 11:12:56
Yeah. Yeah, cool.

[P8] 11:13:00
Okay, so this is kind of how I was taught dashboarding. In the class anyway, like we all were supposed to start with the sketch.

[P8] 11:13:12
We had to draw it out and then go to code and write it up.

[AB] 11:13:12
Wow, but did you do some class during your PhD or earlier in? You're on the Oh, cool.

[P8] 11:13:19
Go earlier, yeah, in university, yeah.

[AB] 11:13:25
Yeah, they usually, I mean, I'm currently grading. Visualization class and then we also first develop sketches and then actual prototypes.

[AB] 11:13:36
Yeah, so it makes a lot of sense.

[AB] 11:13:40
Okay.

[P8] 11:14:04
I would do by demonstration for both of these. It'd be easiest to just like drag them how you want like rotate them.

[AB] 11:14:08
Okay.

[AB] 11:14:15
Yeah.

[P8] 11:14:16
Yeah, that would be very nice if you, you know, making like some kind of bigger visualization if you could just drag instead of having to like you know, code up the positions of every piece.

[P8] 11:14:28
If you could just drag and rotate and superimposed that would be much easier.

[AB] 11:14:34
Yeah.

[P8] 11:14:35
So yeah, mouse.

[AB] 11:14:37
Yeah, for both both like. Yeah, you also said for a super imposing, yeah.

[P8] 11:14:42
Yeah. Yeah, I think for both.

[AB] 11:14:46
Yeah, and, and with the mouse, yeah. And apart from that one, you see any other?

[AB] 11:14:53
Candidates. I mean you say this would be easiest because indeed there's multiple options probably but

[P8] 11:15:04
I could do the upload as well, like just draw out how I would want all the everything to be

[P8] 11:15:12
Oh.

[AB] 11:15:12
Yeah.

[P8] 11:15:16
Yeah, I guess on the other one.

[AB] 11:15:19
Yeah.

[AB] 11:15:23
Okay.

[AB] 11:15:52
Yeah, this is a bit more open-ended task.

[P8] 11:15:59
Okay, so in the shelf construction there would be the option to.

[P8] 11:16:04
Like, like everything that you could possibly put like that has been computed per the track would be there or you could compute your Oh, using like the Bye.

[AB] 11:16:18
Yeah, I think in the shelf like any data fields that you somehow have injected. In this tool.

[P8] 11:16:20
Okay.

[AB] 11:16:27
With pop up as something that you can potentially Yeah, do something with. Yeah.

[AB] 11:16:50
What are you, what, what is it? Pask that you're thinking about can you tell us?

[AB] 11:17:00
Like if you were to Sorry.

[P8] 11:17:00
Yeah, I guess maybe. Oh, I said you had some other

[P8] 11:17:10
I don't know, like some RNA, good data or. Yeah, something like that. Like, yeah, some other data, maybe they could merge in.

[P8] 11:17:20
That would be.

[P8] 11:17:24
Useful.

[AB] 11:17:29
And how would that look like? The RNA seek data.

[P8] 11:17:35
Well, like if you made the annotation, what would it look like?

[AB] 11:17:38
Yeah.

[P8] 11:17:40
I guess it would look similar, because it would be like some like expression level, so it would be basically like that bar plot, like just like the other.

[AB] 11:17:45
Yep.

[AB] 11:17:48
Yeah.

[P8] 11:17:49
And you're on. No both.

[P8] 11:18:00
Yeah, I'm just kind of leaning towards shelf. I guess if you like, you know, provide additional data.

[AB] 11:18:01
Okay, and then.

[AB] 11:18:05
Yeah.

[P8] 11:18:08
Then you can just like drag like position by whatever you want to.

[AB] 11:18:08
Yeah.

[AB] 11:18:13
Yeah.

[AB] 11:18:21
Okay. It was clear to me.

[AB] 11:18:38
Yeah, that was the end. Yeah, then. Please go ahead to that link.

[P8] 11:18:45
More tests.

[AB] 11:18:48
Yeah. Yeah

[P8] 11:18:51
Oh. Okay.

[P8] 11:20:00
Okay, so did you wanna discuss any of this?

[AB] 11:20:03
Yeah, yeah, maybe. That's so I noticed you said stealth construction you acquired familiar.

[AB] 11:20:13
Do, did you use ever to blow or something like that? I'm just curious. Yeah. Yeah, okay, cool.

[P8] 11:20:16
Yeah, yeah, I'd seen that before.

[AB] 11:20:23
Yeah, I think you can just submit it already before we forget, but I would have some.

[P8] 11:20:26
Okay.

[AB] 11:20:29
Follow-up question. So And my first one is. More general, what, what was your experience on?

[AB] 11:20:41
Well, thinking about these different modalities and how. They can be used in a construction.

[AB] 11:20:48
Process.

[P8] 11:20:53
Hi, this is very useful for looking or for. Like learning about all the different ones. I think that's why I put like I would be very likely to use all of them.

[P8] 11:21:02
Think without this I wouldn't have maybe. As quickly thought of a reason to use all of them, but.

[AB] 11:21:09
Hmm. Hmm.

[P8] 11:21:09
Yeah, like because there's you know the tasks range from very simple to very complex we can see how there, there's a place for all of them actually.

[AB] 11:21:14
Yeah.

[AB] 11:21:18
Yeah.

[AB] 11:21:22
Yeah, that's really. That was actually also funny that you indicated all of them being useful, but That is.

[P8] 11:21:29
Yeah.

[AB] 11:21:32
No, not good or bad, but it's a. Funny to see. Yeah, and then, but you say the high.

[AB] 11:21:41
What determines it is that you should have some sort of training beforehand, like. What if you would see a tool online that claims to do all these modalities, which you then,

[AB] 11:21:56
Yeah. Would you be inclined to use that?

[P8] 11:22:03
Yeah, I would.

[AB] 11:22:06
Okay.

[P8] 11:22:07
Yeah, I think I initially just had my doubts about. The visualization by demonstration one just cause that one was It's very, it was very open, like it's like kind of combined some.

[AB] 11:22:14
Hmm.

[P8] 11:22:21
Elements of the chat input and then. You know, cause it has to somewhat understand what you're doing.

[AB] 11:22:28
Yeah.

[P8] 11:22:31
But yeah, as long as that one in the chat input are very reliable, yeah, we definitely use something that offers all of them.

[AB] 11:22:36
Yeah. Yeah.

[AB] 11:22:42
Yeah.

[AB] 11:22:46
And, okay. And what are your thoughts on? Combining multiple modalities.

[P8] 11:22:58
I really like that.

[P8] 11:23:01
I think typically I was combining the chat with something else like, like where I needed like some more assistance to do something.

[AB] 11:23:05
Yeah.

[P8] 11:23:12
Yeah, I like to like to refine like if I give it an image or draw something and then use the chat to refine what I mean.

[AB] 11:23:12
Yeah.

[P8] 11:23:20
I think, yeah, chat support is really nice.

[AB] 11:23:24
Yeah.

[AB] 11:23:30
Okay. And actually. Things and those were my main go to questions. I know.

[AB] 11:23:41
If you have any questions for us or anything you

[AB] 11:23:45
Wanna mention or add.

[P8] 11:23:49
Are there tools that will? Like software that will allow you to use all these modalities.

[AB] 11:23:59
Not to this extent. But there is a research prototype. Yeah. I'm not sure how.

[AB] 11:24:08
What the state of it is but And I was a paper about it. Say he was actually involved in that work.

[AB] 11:24:15
That's the auto-gostening tool. Where you could also upload an image. And then, go from there to like tweak it with some drop down.

[AB] 11:24:27
Functionalities like really like you say yeah they're And there is also a chat interpreter in there, I think, right?

[AB] 11:24:38
Yeah, so exactly for the use case that, oh yeah, I see, just shared it. Where, yeah, you might.

[AB] 11:24:45
Have different tasks. But I think in that one it's more. Kind of, determined already that you probably You this low like you first upload then this than that.

[AB] 11:25:00
And it's those 3 and To my knowledge, not someone, something that, as more more than these options.

[AB] 11:25:09
Especially not in the genomics, tools. There are some other like. General visualization tools.

[AB] 11:25:20
That also try to combine things. For example, the visualization by demonstration and also shelf configuration.

[AB] 11:25:30
Yeah.

[P8] 11:25:34
Okay.

[AB] 11:25:35
Yeah, actually there is this tool that's called. Data Illustrator. So it's like not illustrator but data illustrator and there you can create.

[AB] 11:25:48
By demonstration. Very complex cliffs and then somehow also bind the data so you can like Repeat it.

[AB] 11:25:57
And yeah, really making like a data driven visual and not Are you typically an illustrator or create something and then maybe have to.

[AB] 11:26:08
Manually repeat all of that if you really want it to be true to the data. Yeah, so they've actually, I think it's also from Adobe.

[AB] 11:26:17
So they are going into this direction. Or have already gone but I have to say I've never heard anyone Use this.

[AB] 11:26:27
I also didn't know Data Illustrator existed before. I read about all this literature but maybe I don't know if they knew about those tools or have you used them yourself?

[SL] 11:26:40
Okay. I feel like it is. And what's it like of visualization?

[AB] 11:26:43
No.

[SL] 11:26:47
I mean, research tool. So, I mean, the overall makes sense, but I feel like, know many people actually use that.

[AB] 11:26:50
Yeah.

[SL] 11:26:56
But just keep our idea, how one could create complex visualization using. The interaction they they supported.

[AB] 11:27:06
Yeah. Yeah.

[SL] 11:27:09
Yeah.

[AB] 11:27:09
Yeah, so yeah, there's definitely work in this. Yeah.

[AB] 11:27:16
Yeah, okay. And. Yeah, I think, there we might already. Could close this meeting.

[AB] 11:27:27
Thanks very much, Angeina, for again, and giving us your time being very insightful and helpful and.

[AB] 11:27:38
Yeah. I will reach out about. The gift cards for sure and also

[AB] 11:27:47
Yeah, if you're, would I would like to know when once we have a actual pre print of all this.

[AB] 11:27:55
Knowledge we gather then if you're interested I can of course share everything with you.

[P8] 11:28:01
Yeah, definitely. Yeah, it would be nice to someday have some of these tools. Yeah, there's some.

[AB] 11:28:03
Yeah.

[AB] 11:28:09
Yeah.

[P8] 11:28:09
Okay, I keep mentioning stack bar graphs because that's I've made a lot of those recently and it's always such a Such a pain too.

[AB] 11:28:13
Hmm.

[P8] 11:28:17
Yeah, to do it because I like I'll make all these bars like a variable number of bars and then I want to annotate each one like put like the proportion that each little block is representing.

[AB] 11:28:28
Hmm.

[P8] 11:28:28
And it's a very very onerous task. So it would be nice to have you have some kind of tool like this.

[AB] 11:28:32
Yeah.

[AB] 11:28:36
First, what do you use for those tech bars now? Like what is your workarounds to get it done.

[P8] 11:28:45
I have chat, GPT help me a little bit, but yeah, mostly I have to write the code myself, cause typically, Chatty gets it wrong, but.

[AB] 11:28:47
Okay.

[P8] 11:28:52
It can help in some ways.

[AB] 11:28:52
Hmm. Yeah. And then like this. Buy some Python library like the DNA features one.

[AB] 11:29:03
Or

[P8] 11:29:04
No, this is just map plot, lib, cause this usually I just have some tabular data that I extracted from something else and then I want to.

[AB] 11:29:06
Hmm.

[AB] 11:29:10
Yeah.

[P8] 11:29:12
Got it.

[AB] 11:29:14
Yeah. Okay. Yeah, I I hope anything like this would be useful for such a task. Yeah, that is also kind of our hypothesis that yeah for certain for some tasks it's just necessary to have a bit more.

[AB] 11:29:35
Ways to customize things or express what you want. Yeah.

[P8] 11:29:41
Hmm.

[AB] 11:29:42
Yeah, okay, well then. I think we can close it and. Thank you.

[AB] 11:29:52
Again, and let's catch up soon because I will really talk to you in a long time. Yeah.

[P8] 11:29:53
Yeah. Yeah.

[AB] 11:29:57
How is your paper writing going?

[P8] 11:29:59
Oh, it's good I've been doing back and forth with. Maha and edits now.

[AB] 11:30:05
Hmm. That's nice.

[P8] 11:30:05
Many times but also I think she's very busy so No progress.

[AB] 11:30:09
Yeah. Yeah. I'm sure it will be, it will end up very well. Yeah.

[P8] 11:30:16
Yeah, yeah, hopefully.

[AB] 11:30:17
Yeah. Okay, then I have a good rest of your evening or I think it's not the evening yet.

[P8] 11:30:24
It's morning here.

[AB] 11:30:26
It's a morning for you guys. Yeah. For me, it's evening. Yeah.

[SL] 11:30:27
Yeah.

[P8] 11:30:29
Yeah. Yeah, me too. Thanks. Bye.

[AB] 11:30:32
Okay, bye bye.

[SL] 11:30:32
Thank you.
