# Supplementary material for: Understanding Visualization Authoring Techniques for Genomics Data in the Context of Personas and Tasks
Source: IEEE Trans Vis Comput Graph. Author manuscript; Available in PMC 2025 Mar 4. (PMC11875953; doi:10.1109/TVCG.2024.3456298)
Supplement: tvcg-3456298-mm [file NIHMS2039885-supplement-tvcg-3456298-mm.zip › tvcg-3456298-mm/transcripts/P9.txt]

[AB] 10:05:00
Then, yeah, I can stop sharing my screen actually and then I'd like to ask you to.

[AB] 10:05:08
Start sharing your screen and open the. Link that say just shared in zoom

[P9] 10:05:15
Okay.

[P9] 10:05:21
Share screen

[P9] 10:05:26
Like this.

[AB] 10:05:26
Yes. Yeah, one thing. Could you press capitals? On your keyboard then Oh.

[AB] 10:05:38
No, that you need.

[AB] 10:05:41
No, I think you can leave that.

[AB] 10:05:47
Can you press just the C letter?

[P9] 10:05:50
Yeah.

[AB] 10:05:52
Oh, okay. Okay, this is very weird. I'm sorry. Can you?

[AB] 10:05:58
Close that window again and move your mouse. Yeah, and now you see these options. No, sorry.

[AB] 10:06:06
All the way to the right you see options and they're fit to screen yet. Yeah, that looks better.

[AB] 10:06:11
This is important for otherwise some stuff doesn't work. Yeah. Yeah, so this Idea is now, I will quickly just brief mention it.

[P9] 10:06:14
Okay.

[AB] 10:06:23
So you'll go through 6 modalities all and all in kind of the same formula so you will see.

[AB] 10:06:31
Definition of the modality than a video of an example tool that already has this. Baked in and then you can interact with our, yeah, probe basically.

[AB] 10:06:46
Which is, somewhat functional, somewhat not. It's just more the, yeah, to really make sure you kind of understand the core idea.

[AB] 10:06:56
Yeah. And if you have any questions you can just ask us. We will just follow you on the screen.

[AB] 10:07:02
And if you're ready, you can just press start and then it should see self explanatory.

[P9] 10:07:08
Okay, that's sounds good.

[SL] 10:07:15
Just a kick I'll notice that we're in encourage you to remember that the name convention since I'll at the end of the training session we will be having some some small test for you.

[P9] 10:07:29
Okay.

[SL] 10:07:29
Awesome. Yeah, we make sure to, yeah, move to the next session. With, proper training.

[P9] 10:07:38
Okay, sounds good.

[P9] 10:08:01
Okay.

[P9] 10:08:20
That's it. Just. Okay. Just make sure I understand.

[AB] 10:08:23
Yeah, that was it. Yeah, the other. Yeah, yeah, yeah, you're doing everything fine.

[P9] 10:08:29
Okay.

[AB] 10:08:29
Yeah, the only thing that works here is just that you can change the type. And the 3 dots just mean that you can think of others, right?

[AB] 10:08:38
It's not limited to these 4. So it's like could be any. Any common type, let's say.

[P9] 10:08:44
Got it. Sounds good. And is the modality type? Is it just a chart or is would you call it a template?

[AB] 10:08:45
Yes.

[AB] 10:08:54
Yes, so the modality name is then template selection. The Yeah, and capital letters. Yes.

[P9] 10:08:57
Okay. Got it. Thank you.

[SL] 10:09:19
Yeah, it's also explained because it is all hard to see. So like on the left there are multiple data fields.

[SL] 10:09:30
And Yeah, one of the person is a. The categorical value to like column Phil on the right top corner and then quantitative to to the wrong column.

[SL] 10:09:46
So yeah, for, within the shelf configuration, you are dragging and dropping certain data field to.

[SL] 10:09:53
Someplace which define the future like properties and here because you you map the category of value to columns or x-axis.

[P9] 10:09:59
Okay.

[SL] 10:10:07
And then quite a quantitative value to roles or y-axis, it is drawing bar charts.

[P9] 10:10:13
Got it. Okay. And that's. Self and template.

[P9] 10:10:18
Okay, I think I understand now Oh, this is gonna work. I'm ready. Let's go.

[SL] 10:10:23
Yeah.

[P9] 10:10:23
Okay.

[AB] 10:10:28
Yeah.

[P9] 10:10:28
Okay. Got it, got it. That's kind of fun.

[SL] 10:10:47
I can explain this all as well. So yeah, it is. Yeah, it is kind of, many data like, user study.

[AB] 10:10:50
Yes.

[P9] 10:10:50
Okay.

[SL] 10:10:56
Everyone was not familiar with this. So it might be good to explain about this. So 2 examples on the left.

[SL] 10:11:04
So what our people are doing, a person is doing is to kind of try to demonstrate what they want to achieve.

[SL] 10:11:11
To the system by dragging points. In the scatter plot, to kind of stack them on top of each other.

[SL] 10:11:19
To stick on her to the system that they want to create bar chart instead. So after, yeah, dragging point, you see kind of different options.

[SL] 10:11:31
That was, interpreted by the system on the bottom. Kind of yeah as a gallery and and you are the person is clicking on one adoption to change the visualization.

[P9] 10:11:46
Okay.

[SL] 10:11:47
And on the right, it is using a pen interaction, so you could use mouse or pan. Or maybe others but So in this example, you are drawing.

[SL] 10:12:00
A, a letter. On top of the data field. To signal that you want to compute the average value on that data column.

[SL] 10:12:10
Yeah, after that the system is calculating the average value and updating the visualization on the right panel.

[P9] 10:12:11
Hmm.

[P9] 10:12:20
Got it. Yeah, I've never seen this before. That's kinda cool.

[P9] 10:12:36
Is it? Got it.

[AB] 10:12:37
Yes, yeah, it's kind of a based interaction, obviously, but you, yeah, you could imagine that you just quickly draw something and at least the system makes your drawing, smooth it a little bit and you hear it scanner as a maybe an annotation or something like that.

[P9] 10:12:54
Hmm. That's really interesting.

[P9] 10:13:01
Okay.

[P9] 10:13:08
Got it.

[P9] 10:13:16
That's pretty fun.

[AB] 10:13:30
Yeah, and the prompt here is also just something as an example. The idea is that it could relate.

[AB] 10:13:36
Like chat GPT could really handle natural input not in any formats just how you would Explain it.

[AB] 10:13:47
Yeah.

[P9] 10:13:55
Oh, yeah. We know this one.

[AB] 10:13:58
Yeah.

[AB] 10:14:19
Yes.

[P9] 10:14:37
Whoa.

[P9] 10:14:45
That's kind of cool.

[AB] 10:14:45
Yeah. Yeah. So this would, yeah, the example in the video was with a hand drawn, sketch, like a photo of that, but Maybe it'll just be like an image of something you already found on the internet or even like a code snippet you could see.

[AB] 10:15:05
That you can upload that as a file. And then the system somehow interprets that.

[P9] 10:15:15
Would so for this one would it be like. You have the data that you want to display a certain way and you're just giving kind of information about how you want that data to be displayed.

[AB] 10:15:26
Hmm, that's a good question. I think Yes, so it would be really more about the how you want something to look like, not to extract data also from that image.

[P9] 10:15:40
Got it. Got it.

[AB] 10:15:41
Yeah.

[P9] 10:15:45
Oh my gosh, okay.

[AB] 10:15:46
Yeah.

[P9] 10:15:49
That was fun.

[AB] 10:15:51
Hmm, okay, that's good to know.

[P9] 10:15:55
You do. Oh.

[AB] 10:15:58
Yeah. That's good. Oh, I think that's not even really needed.

[P9] 10:16:01
Sorry.

[P9] 10:16:05
Okay, Okay.

[AB] 10:16:06
Yes. Okay.

[P9] 10:16:11
My gosh, what if I get them wrong all in front of you? That would be kind of embarrassing.

[AB] 10:16:15
Okay.

[P9] 10:16:19
Users uploading, oh, okay.

[P9] 10:16:38
That was so cool. Okay, let's make sure I'm not crazy.

[P9] 10:16:52
Yes. Yeah.

[P9] 10:16:55
Oh, another one.

[P9] 10:17:53
Okay.

[P9] 10:17:56
Okay. Yeah.

[AB] 10:18:02
That's all. Good except for the last one you're a bit doubtting I think but you had you indicated the correct one because someone was using the Yeah, the the pen interaction so not they didn't upload anything And the one that, yeah, I mean, it's our, according to our own definitions, but the question 7, yeah you can.

[P9] 10:18:12
Okay.

[P9] 10:18:18
Yeah. Okay.

[AB] 10:18:30
I click submit another response and we can see it. And question 7. There you. I don't know if you remember, but you indicated templates.

[P9] 10:18:42
Yes.

[AB] 10:18:42
But this is actually shelf configuration. Because someone is dragging and dropping these data fields onto those.

[P9] 10:18:46
Oh.

[AB] 10:18:54
Yeah, boxes basically.

[P9] 10:18:55
I see, I see.

[AB] 10:18:57
Although it's Excel, so that's a kind of. Tricky, yeah. Yeah.

[P9] 10:18:59
Bring me off, yeah. That's tricky.

[AB] 10:19:05
Yeah, but I think this looks all very good and I think you're ready to go to the next.

[P9] 10:19:12
Okay.

[AB] 10:19:12
Part for that Unless you have any, yeah, do you have any question yourself at this point? Do you think it's all?

[AB] 10:19:20
Clear enough, I mean you still can just ask us also during the other tests, but yeah.

[P9] 10:19:24
Yeah, I think it's good. I think, yeah, it's really interesting. I'm not used to a lot of these before.

[AB] 10:19:30
Okay, that's good. Yes, yes, in genomics tools. Not a lot of those aren't used in these.

[P9] 10:19:38
Yeah.

[AB] 10:19:40
Okay. Then I wanted to ask you so. We kind of have 2 setups that we give 2 participants in the study and it's a little bit based on what you have.

[AB] 10:19:54
Given us during the last session, like the examples. But I was wondering in your case So you uploaded like an IGV, visualization and 3 and I was wondering Do you ever, also visualize things with this?

[AB] 10:20:13
Circles tool or anything circular. Yes.

[P9] 10:20:17
Yeah, yeah, sometimes my trees can be circular, yes.

[AB] 10:20:22
Only trees are also just the or also like the sequences. And do you ever do that?

[P9] 10:20:28
Not really. I don't. For me, I don't mind as much the sequences, but I'll have my tree with annotations about each kind of sample.

[AB] 10:20:37
Okay. Right. Yeah.

[P9] 10:20:37
I think. In this plot formation, but it's not not as common.

[AB] 10:20:43
Yeah. Yeah. Okay. Say you what should we do then?

[AB] 10:20:50
I, cause I prepared. Yeah, it's like a linear setup or a circular. And, most people.

[SL] 10:20:55
Yeah, in the case. And I guess maybe we can yeah go for the linear.

[AB] 10:20:58
Yeah, go ahead.

[AB] 10:21:02
Yeah, I think that's better. Yeah. Okay, then yeah, there's already the next link for that.

[SL] 10:21:03
Yeah.

[AB] 10:21:09
In the chat, so if you could. Open it.

[P9] 10:21:10
Okay.

[AB] 10:21:16
And yeah, that looks good. Can you press? Again, to make, yeah. Looks good.

[P9] 10:21:26
We added it.

[AB] 10:21:27
Okay, so now you. Will go through 6. Yeah, kind of interactive slides, probes.

[AB] 10:21:36
Sorry, not 6, 8. And you are the main thing is that you're going to do like a thinking out loud exercise of How, how you would, accomplish this task.

[P9] 10:21:44
Okay.

[AB] 10:21:50
There is basically a task. Or multiple tests that you can choose from. And you have again.

[AB] 10:21:59
The 6 modalities that you just learned about in the bottom. And we will the the main goal is that you describe to us how you would try to like perform this task and using any or multiple open modalities listed below.

[AB] 10:22:20
And nothing is really functional, it's more that You have them as some sort of little. Icons as a reminder of what it was again.

[AB] 10:22:30
Otherwise it will be very tough. The only thing you can do is just kind of click it to.

[P9] 10:22:32
Okay.

[AB] 10:22:37
Make your choice kind of selected and If you want to see a bit more detail, cause some of them can be very small, you can Collect and drag from bottom to top and then it will be a little bit enlarged but also Yeah, after that you can't really do anything.

[AB] 10:22:55
It's more to just enlarge the picture basically. What is also important is that the you can kind of see this as some sort of imaginary futuristic tool that would, have all these modalities functionally in it and that they are like seamlessly working together.

[P9] 10:22:57
Okay.

[AB] 10:23:20
So you don't have to think in Maybe some tools that you did know beforehand how they implemented it's more that okay just about the kind of core idea.

[AB] 10:23:30
And but then in a tool that has them all together and where you can pick up where you left off.

[AB] 10:23:39
Switching between modalities even. Yes. And if anything, if you are also encouraged to if anything is not listed, so if you think, oh, actually.

[AB] 10:23:51
This task could be more closer to my own. Work flow in my daily life or maybe you even come up with some other way of interacting, like another way of, you can just say that, so that's actually encouraged.

[P9] 10:24:06
Okay. Something.

[AB] 10:24:08
Yeah. Okay, then, yeah, then when you're ready, you can, yeah, here it's basically what I said, it's written down.

[P9] 10:24:16
Got it. I trust you. Okay. Okay.

[AB] 10:24:19
That's

[P9] 10:24:31
Oh my gosh, okay, select one of the following tasks.

[P9] 10:24:40
Okay, I guess for me. I, I mean those 2 things kind of go hand in hand. I filter out low quality reads by looking at the coverage.

[AB] 10:24:51
Hmm. Yeah.

[P9] 10:24:53
Predominantly I think I care about low quality reads right now so that I think probably what I would focus on.

[AB] 10:25:05
Yeah, so here on the right you see kind of the visual output that maybe you have already so it shows like a kind of.

[AB] 10:25:14
Preview of of the BAM file but then in like already a table format and then also already a pile up and facialization.

[AB] 10:25:25
Yeah and then below you see the interaction modalities.

[P9] 10:25:29
Yeah, okay, so what how would I okay, okay, I understand I think I think, okay, so to filter out low quality, I mean a lot of the times what I'm doing is I'm just trying

[P9] 10:25:42
To numerically filter out the reads. So just that would just be coding and I don't normally visualize it, but if I wanted to visualize it, I guess what I would maybe be interested in is like how many reads.

[P9] 10:25:54
Am I removing? And so I guess, you know, coding a counter threshold and then just displaying the count.

[P9] 10:26:04
In that kind of. Code snippet would probably be the fastest and make the most sense since that's kind of this would just be like a quality control step.

[P9] 10:26:14
For me, So yeah, so probably in the code that I'm already writing to filter out low quality reads by just that quality threshold.

[AB] 10:26:17
Yeah.

[P9] 10:26:25
Kind of binning for each example how many I'm throwing out and then displaying some kind of visualization in that same snippet of code at the end.

[P9] 10:26:33
You know, how many reads were thrown out for each sample, that kind of thing.

[AB] 10:26:37
Yeah. Okay, so that will be your first, yeah, choice. Would you, do you have any thoughts on how others could work.

[P9] 10:26:49
Yeah, okay. How others could work. I guess if you were interested in looking kind of at the quality of your reads or yeah, the quality of your reads across samples like on average.

[P9] 10:27:04
That might be nice. And if you have just kind of all of those BAM file informations.

[P9] 10:27:12
It might be nice. Probably because this is all kind of fast for me. I think probably one of the faster options would be just the chat input where if you have the BAM file information, you know, kind of with the quality score for each of these BAM files, can you make me?

[P9] 10:27:33
A chart to display. The average quality across. Maybe this region of the genome or across. The whole genome.

[AB] 10:27:41
Yeah.

[P9] 10:27:43
That would probably be pretty helpful.

[AB] 10:27:45
Yeah. Yeah.

[AB] 10:27:49
Okay, and also regardless if you display it or not because here I guess the kind of sub task is really the data transformation.

[AB] 10:27:58
So. You might choose to display it but but also just be as you say yourself, like, oh, I usually just, Thank you.

[AB] 10:28:08
And then don't even look at it. So also if that were the case, would you then also consider chat input?

[P9] 10:28:09
Yeah.

[P9] 10:28:15
Yeah.

[AB] 10:28:15
Just to give it some instructions on I want to filter this and this. Yeah, okay. Okay. That is clear.

[P9] 10:28:19
A 100%, yeah.

[AB] 10:28:26
Then Yes, I think we can move to the next.

[P9] 10:28:30
Okay, sounds good.

[P9] 10:28:35
Okay.

[P9] 10:28:45
Okay, so yeah, a bar chart of the coverage scores. I think makes the most sense. For me, again, these are just these wood.

[AB] 10:28:52
Okay.

[P9] 10:28:55
That's not really. Well, I'm the most interested in. I'm I kind of you know, I get the coverage and then I filter based on the coverage, but I don't really go back and look at kind of the distribution of coverage scores.

[AB] 10:29:09
Hmm.

[P9] 10:29:11
Very much. But if I were gonna do it, I think Again, they would be nice.

[P9] 10:29:18
Probably a chat input style visualization or just yeah, visualization where I have. That coverage information and I can.

[P9] 10:29:27
You know. I think what would be interesting would be able to input a specific region of the genome that you're interested in because right for me I have a lot of regions that have really low coverage in my ancient samples.

[AB] 10:29:39
Hmm.

[P9] 10:29:39
And so being able to kind of pull. That region and Coc is at low coverage across all my ancient samples.

[P9] 10:29:47
Is it low coverage even in the modern samples and do a quick kind of check? That would be nice.

[AB] 10:29:56
Hmm.

[P9] 10:29:58
But also This is something that is done in IDV and I do like, you know, glance at it.

[P9] 10:30:07
So if I needed it, I definitely could spend more time on it, you know, with like a template selection since I do have kind of that coverage information.

[AB] 10:30:15
Yeah.

[P9] 10:30:15
Maybe not because that would require kind of. Setting up a data frame with BAM files.

[P9] 10:30:22
So I think anything where like I don't have to kind of extract information from the BAM file and if It's done for me.

[P9] 10:30:30
Wait, I don't have to kind of parse through and make my own data frame, but I can just kind of give a VAM file and then have the visualization.

[P9] 10:30:38
Done. Be nice. So like a code input or a chat input. I, I don't know as much about kind of.

[AB] 10:30:43
Yeah.

[P9] 10:30:47
Visualization by demonstration or example visualization. So I don't know like if it if it started with just a BAM file and I said this is what I'm what I want.

[P9] 10:30:58
From that BAM file kind of visually. I'm not sure if that's possible. It seems like the chat would be the best to be specific about kind of what data information.

[P9] 10:31:08
I'm interested in.

[AB] 10:31:09
Yeah, think you can. Assume at the starting point that here You are working in this tool that has the coverage score already.

[AB] 10:31:21
Inject it for you. So It would easily, you don't have to worry about preparing a data frame at this step.

[P9] 10:31:30
Okay. Yeah, so then yeah, I mean

[AB] 10:31:31
Yeah.

[P9] 10:31:36
Then probably visualization by demonstration would also be good if you could, you know, select. A region of the genome you're interested in or something like that but I I think I am getting more towards the chat input for this one too.

[AB] 10:31:45
Hmm. Yeah. And the template you said initially, but then immediately after that, no. We would.

[P9] 10:31:54
Yeah, I backtrack just cause I so I wasn't sure if I would have kind of a data of that kind of BAM coverage information.

[AB] 10:31:58
Yeah.

[AB] 10:32:03
Yeah.

[P9] 10:32:03
Which like if you did that would work kind of well too right because you could just kind of select what you were interested in and then do a template selection from there, but.

[AB] 10:32:07
Yeah.

[AB] 10:32:11
Yeah.

[P9] 10:32:12
It would be like an extra step to make that data frame where like if you had the code input or a chat input where you were already kind of parsing through that data with something that knew how to.

[P9] 10:32:23
Innately, it wouldn't be as much of an issue.

[AB] 10:32:26
Yeah. Okay.

[SL] 10:32:31
Could I ask how would you would makeup prompt for holding input, I mean chat input.

[AB] 10:32:37
Yes.

[SL] 10:32:39
Or this task.

[P9] 10:32:40
That's a good question. I guess.

[P9] 10:32:48
If I have kind of My bam file, I'm pretty sure that there's, coverage information.

[P9] 10:32:57
Or, I think it's encoded into the VAMP file. I'm not entirely sure how.

[P9] 10:33:04
But you know, given Some I'm I I don't know how realistic this would be, but I would hope I could be able to be like, okay, can you extract the coverage for this file from position.

[P9] 10:33:22
To position y and display it as a bar chart.

[P9] 10:33:28
Would be what I would hope. Okay.

[AB] 10:33:30
Yeah.

[AB] 10:33:42
Okay. And, then I have also a similar question. You said visualization by demonstration could.

[AB] 10:33:53
Potentially work you just said I wouldn't really know how because you're not familiar with it but yeah, this is also not easy, but If you were going to do that could you demonstrate to us what you would draw or like do with your mouse.

[P9] 10:34:13
Oh, sure.

[AB] 10:34:14
You can do that by, If you do the whiteboard thing in Zoom, I guess that should work.

[P9] 10:34:22
Yes.

[P9] 10:34:27
Wait, I've totally forgotten how to do that.

[AB] 10:34:30
Oh wait, maybe I can.

[AB] 10:34:37
Oh. Yeah.

[P9] 10:34:37
Annotate. Okay, we got it. Okay. Okay.

[P9] 10:34:43
Well, I was thinking, I mean, to some of the examples that were shown for the visualization by demonstration had Kind of the dated displayed in a certain form.

[P9] 10:34:54
So if the coverage was. I don't know, in a scatter plot or something.

[P9] 10:35:01
You know, I could imagine. Doing something similar to the demonstration where you kind of pull the points.

[AB] 10:35:09
Yeah.

[P9] 10:35:09
Together to demonstrate that you are interested in a bar plot. I'm not sure how.

[P9] 10:35:19
You know, I'm not really sure how you could kind of mold the x-axis to kind of be what you wanted.

[AB] 10:35:20
But.

[P9] 10:35:26
But maybe if you by demonstration you were like, okay, I want this to be, you know.

[P9] 10:35:32
The 3 million to

[P9] 10:35:36
I don't know, 35 million or whatever, base pairs.

[AB] 10:35:39
Yeah. Yeah.

[P9] 10:35:42
Something like that.

[AB] 10:35:43
And what if you don't have What if the canvas is empty like it is here? Like you don't have a something displayed yet or maybe just the table like a preview of the table.

[P9] 10:35:59
Would this not work? Maybe I don't understand. Would this if you have this the table?

[AB] 10:36:02
No, it does work, but I think the starting point here would be that you still have to create something visual like you don't see anything.

[P9] 10:36:14
Hmm.

[AB] 10:36:14
Yes. Whereas you said, oh, I let's say we have the scatterplus.

[AB] 10:36:23
So yeah, like in that case, I can see how this works. But now I'm asking you, what if you don't have the, what if you don't have a plot yet?

[AB] 10:36:32
And you just have to.

[P9] 10:36:33
Well, would that then fall under kind of the example visualization where you would upload like, oh, this is what I'm interested in.

[AB] 10:36:41
That could also work. Yeah. Yeah. Okay.

[AB] 10:36:47
I think that's a I think what also would be You could also just basically what you maybe did now just draw a bar chart.

[AB] 10:36:58
Not as the starting point of a scatter plot, but just draw a bar chart probably that could have also been a way to demonstrate it but I'm not sure that that is what you were thinking of.

[AB] 10:37:10
So I don't wanna put the words in your mouth. Yeah.

[P9] 10:37:10
Hmm. No, no, that would be good too. I guess. Who is drawing a bar chart?

[P9] 10:37:16
Would that? How would that differentiate visualization by demonstration and example visualization upload? Because I mean, you're not uploading and drawing, but you are.

[AB] 10:37:26
Yeah.

[P9] 10:37:27
Kind of providing a drawing.

[AB] 10:37:30
Yes, but it's like a partial drawing right because you're never. Going to draw all the bars how they realistically are in your data, let's say, so it's kind of like you, you give like a quick idea.

[P9] 10:37:42
Okay. And so.

[AB] 10:37:47
Like a quick intent to the system and then it should. Could know from there on, potentially what you want.

[AB] 10:37:54
And that actually also holds for if you uploaded visualization, but then it's really more that you upload something and here it's more like interactive you're like doing it and the system maybe even while doing it.

[AB] 10:38:14
Provide some other recommendations until you're done. Yeah. Yeah.

[P9] 10:38:17
Okay, I see.

[P9] 10:38:22
Okay.

[AB] 10:38:23
Okay.

[SL] 10:38:23
Yeah, I I can also add I think yeah from my I think that is quite similar in that 2 examples like.

[AB] 10:38:31
Yeah.

[SL] 10:38:32
I will need a like big difference in, is that for the example, not you, not the file.

[SL] 10:38:40
So you troll, with a system while visualization by demonstration you trash fully interact with the interface by drawing something directly to the system.

[P9] 10:38:53
Okay.

[AB] 10:38:54
Yeah.

[SL] 10:38:54
But I think, yeah, one of our like. Our typical user case with the example on note instead.

[SL] 10:38:59
Of you can sketch something that you want to draw and then. Yeah, you'll note the file or you could.

[SL] 10:39:08
Use a screenshot, for example, the figure in the paper that you want to reach and write.

[SL] 10:39:13
And then unload that file so that the same style can be applied to your plot in.

[P9] 10:39:21
Okay, okay, I think I understand

[AB] 10:39:28
Okay, maybe we can move on. Yes.

[P9] 10:39:29
Okay.

[P9] 10:39:33
Oh, I should get rid of that.

[AB] 10:39:34
Okay.

[P9] 10:39:36
Nice. Okay. Change the color coding of the visualized track.

[P9] 10:39:52
Oh, nice. Okay. I mean, I do both. I think probably.

[P9] 10:39:57
More frequently I would be Interested in changing the x tick intervals talked about that a little bit already and zooming in on different genomic regions in particular.

[P9] 10:40:16
I think for this one.

[P9] 10:40:16
I'm not entirely sure. I mean, code input right is easy to just give a range. And that would be pretty fast for color as well, but maybe, I don't know about template selection, maybe is it possible to just go in and Click.

[AB] 10:40:18
Okay.

[P9] 10:40:34
If I wanted to, okay, this is what I want to do, but I don't know which one it fall.

[AB] 10:40:37
Yes, yes.

[P9] 10:40:41
I want to just like highlight a region, you know, with with like my mouse and have it kind of expand that region.

[AB] 10:40:46
Huh

[P9] 10:40:47
But I'm not sure what that would fall under. That feels like an interactive visualization to begin with.

[AB] 10:40:55
Yeah, maybe that will be visualization by demonstration if you somehow say that you wanna widen. Like you zoom in basically.

[P9] 10:41:05
Yeah, that's kind of. Yeah. So that would be, that would be what I would wanna do, but I don't know.

[AB] 10:41:06
Yeah.

[AB] 10:41:08
Yeah.

[AB] 10:41:12
Yeah.

[P9] 10:41:14
I don't know that would require that this visualization that you're given is already a little bit more.

[AB] 10:41:18
Interactive. Yeah, yeah. Yeah, that's true. And.

[P9] 10:41:19
Yes, indirect. Yeah. But if not, then I think, yeah. Just a code input to change the range would be pretty fast or a template selection, you know, selecting different.

[P9] 10:41:32
Amounts of the data.

[AB] 10:41:34
Yeah.

[P9] 10:41:35
From a data table.

[AB] 10:41:37
Yeah. Would you think that a shelf construction could be useful?

[AB] 10:41:47
Do you remember a little bit the difference?

[P9] 10:41:48
I mean, I'm also, yeah, I'm not as familiar. Like I. I'm not as familiar with that one either like just this kind of dragon drop so if you could drop in for the why kind of narrower selection or sorry for the X and error selection of

[AB] 10:42:05
Yeah. Yeah.

[P9] 10:42:06
Data, then yeah, that would be so easy.

[AB] 10:42:09
Yeah. Would you say that's like sounds to you equally. Easy or intuitive than the templates or would there be a difference?

[P9] 10:42:20
I think once I tried it like once I yeah it would be as intuitive I just I haven't worked with, yeah, it would be as intuitive.

[AB] 10:42:25
Yeah. Yeah.

[P9] 10:42:28
I just haven't worked with Tableau as much. I've worked with Cellmore.

[P9] 10:42:30
Could do that in Excel in like 30 s, but I think after I did it the first time, I could then do it with a more shelf-based.

[AB] 10:42:32
Yeah.

[P9] 10:42:37
Access.

[AB] 10:42:37
Yeah. Yeah. Okay.

[AB] 10:42:46
I think we can, move on again.

[P9] 10:42:48
Okay. Oh, did you go if it went? Right? Okay.

[AB] 10:42:53
Yeah. Yeah.

[P9] 10:42:55
Okay. Change the type.

[P9] 10:43:05
Okay. I think to change the type of plot I did really like that kind of, that aspect of the visualization by demonstration, you know, kind of like, oh, now we have, we have this in a bar plot, but actually I want it as a line plot and just kind of drawing.

[P9] 10:43:24
Maybe the same data. Tracing the tops of the bars, you know, with a line to kind of get that information across or turning the bars into individual data points in kind of a similar way.

[AB] 10:43:31
Yeah.

[P9] 10:43:41
I think that would be really fast and easy. But also a template selection. You know, just kind of switching the plot type.

[AB] 10:43:48
Yeah.

[P9] 10:43:49
I think with similar, similarly easy and accomplish the task.

[AB] 10:43:53
Yeah.

[P9] 10:43:56
Yeah. On the layout or on the other types of visually.

[AB] 10:43:56
Do you have any thoughts on the others?

[AB] 10:44:02
Yeah, other types of fun, modalities. Yeah.

[P9] 10:44:06
Oh yes.

[P9] 10:44:10
Any code input would also be pretty quick. I know sometimes there's like annoying. Kind of syntax things between different plot types where it might take a second to get it to look what kind of how you want it.

[P9] 10:44:26
Shelf construction I think also I don't know I think Yeah, you can just kind of change the mark type similarly as quickly.

[AB] 10:44:34
Yeah.

[P9] 10:44:38
Or if you kind of had generated this plot. With a chat or you could input it into the chat and say, okay, I gave you this kind of chart, can you swap it?

[AB] 10:44:48
Yeah. Yeah.

[P9] 10:44:50
I think, yeah, I mean my instinct was definitely template or demonstration.

[AB] 10:44:54
Yeah, yeah.

[P9] 10:44:57
I think, yeah, it would be pretty straightforward if you had kind of

[P9] 10:45:02
The plot in any of these tools too. Swap it.

[AB] 10:45:05
Yeah. Yeah.

[AB] 10:45:09
Okay, and for the layout task.

[P9] 10:45:12
Oh yeah. Change the layout. Yeah, I think.

[P9] 10:45:17
Similarly, demonstration, you know, kind of. Rounding out, showing kind of a circular x-axis, that would be pretty straightforward.

[P9] 10:45:27
I think in template selection also, again, that would be pretty. Forward if you had that kind of option available to you.

[AB] 10:45:33
Yeah.

[P9] 10:45:36
So then also that shelf construction, same thing. I think for code that might. Be a little more involved now, right?

[AB] 10:45:37
Yeah. Yeah.

[P9] 10:45:44
Because you know, you're changing kind of the x-axis a little bit dramatically so it might involve using like a different tool or.

[AB] 10:45:53
Yes.

[P9] 10:45:54
You know, I don't, that's not something I know how to do off the top of my head.

[P9] 10:45:59
Like I know how to go from a bar to a line plot and like our Python or whatever, but I don't know how to.

[P9] 10:46:02
Off my head go from linear to circular. But yeah, I mean, if you wanted to just.

[AB] 10:46:02
Yes.

[P9] 10:46:09
If you had kind of the example visualization again, but I think these are kind of easier tasks that I think just, you know, drawing and uploading would be

[P9] 10:46:20
Not that would be a little bit of a waste of time.

[AB] 10:46:23
Yes. Yeah. Yeah. Okay.

[AB] 10:46:33
And the next.

[P9] 10:46:38
Okay.

[P9] 10:46:45
Add tracks for the oh okay Well, that's kind of cool.

[P9] 10:46:54
Okay. I would, I mean, yeah, add track for the conservation score. That would be kind of interesting.

[AB] 10:47:00
Yes.

[P9] 10:47:04
I don't work a lot with I think protein level but genomically that would be kind of cool between isolates.

[AB] 10:47:12
Yeah.

[P9] 10:47:12
In kind of this, you know, interest like where. Where we have that overlap. I attract for the gaps per position

[AB] 10:47:18
Yes.

[P9] 10:47:24
Conservation or gaps. I think either. Would be, yeah, for my ancient samples in particular. Are you in comparing many across lineages?

[AB] 10:47:28
Yeah, yeah, they're pretty similar.

[P9] 10:47:37
That would be pretty useful. So I guess. Conservation would be similarity gaps. So would gaps be like?

[P9] 10:47:45
And like differences or like missing data.

[AB] 10:47:51
I think just, gaps where there's like a gap in the alignment.

[P9] 10:47:55
Like the white face here. Okay, so then maybe I would be more interested in conservation scores since the gaps are kind of already visualizable.

[AB] 10:47:58
Yeah, yeah, exactly.

[AB] 10:48:05
Okay.

[AB] 10:48:08
Yeah, yeah, that's it.

[P9] 10:48:10
So, okay, yeah, so a conservation score, how would I wanna do that?

[P9] 10:48:21
Maybe.

[P9] 10:48:25
That's a good question. Maybe. A code or a chat input. Where you know, for a code it would be like a crop in this position.

[AB] 10:48:27
Hmm.

[P9] 10:48:42
What's the the count of

[P9] 10:48:46
You know, samples with the same, I guess protein alignment here or amino acid. But for me, you know, base pair.

[AB] 10:48:55
Yeah, yeah, exactly. That's would be similar.

[P9] 10:48:59
Yep. That would be, I think, pretty straightforward. I probably you could prompt the chat to give you a similar metric.

[P9] 10:49:10
And then display that.

[AB] 10:49:12
Hmm. To like do that additionally, you mean, so you're already thinking like, oh.

[AB] 10:49:18
Then I can also do this metric.

[AB] 10:49:22
Is that what you mean?

[P9] 10:49:23
Oh, no, sorry. Like, the chat like prompt the chat to calculate the conservation score and they display it.

[AB] 10:49:29
I am. Yes. Yeah.

[P9] 10:49:35
I think.

[P9] 10:49:40
I think the example by upload would be a little tricky just because there is like an extra step where you would be a little tricky just because there is like an extra step where you would want to Get that conservation score.

[P9] 10:49:53
And if. You know, if you need the data already. For that one, if you're already kind of coding or prompting a chat.

[P9] 10:50:01
You may as well kind of continue with the tool you're already using.

[AB] 10:50:04
Yeah.

[P9] 10:50:06
I think similarly for a template and shelf. You would run into the same issue right where you want to get that score.

[AB] 10:50:13
Yeah, would it change if again if it's already there somehow? Yeah.

[P9] 10:50:18
Yeah, if it's already there, yeah. Then I think kind of.

[P9] 10:50:26
That would just be adding in. Another element on that on the y axis here and so and you know template or shelf would be very easy and straightforward.

[P9] 10:50:44
Yeah.

[AB] 10:50:45
Okay, and One thing to note. You could also consider combining modalities. Have you have you thought about that?

[P9] 10:50:56
Oh. Not at all.

[AB] 10:50:59
So like you let it he let it do One part, actually you've been kind of saying and so for example.

[AB] 10:51:06
Calculate the score with chat and then maybe continue with something else. But even Yeah, even in smaller chunks you could maybe chop.

[AB] 10:51:17
Like the subdivide tasks further.

[P9] 10:51:23
I hadn't even thought of that. Yeah, I mean, yeah, if you have to do any of the calculations, definitely I would be doing this, you know, coding or in a chat feature.

[AB] 10:51:24
Yeah.

[AB] 10:51:34
Yeah.

[P9] 10:51:37
And then. Once you had it. I think a template or a shelf would be pretty easy.

[P9] 10:51:46
But if you already had it.

[P9] 10:51:49
I mean, again, I think any of those options would be really great.

[AB] 10:51:53
Yeah. Yeah. Okay.

[AB] 10:52:10
You can. Yeah.

[P9] 10:52:11
Next, okay. Okay.

[P9] 10:52:18
Hmm

[P9] 10:52:21
Whoa, okay. Oh, these are both fun. Okay.

[P9] 10:52:31
Coverage sequence.

[P9] 10:52:39
So with the whole genome be like. Just like a more zoomed out version of this and then you've selected a specific region to look at.

[AB] 10:52:49
Yes, exactly. Now you already have the details, then little chunks and you would somehow add.

[P9] 10:52:49
In this We would go back out. Okay. Got it.

[AB] 10:52:56
A whole genius. Display that next to this so not zoom out in the in the view that you're already seeing but like creating another view.

[P9] 10:53:07
Yeah. Got it. Okay. I think

[AB] 10:53:10
Yeah.

[P9] 10:53:15
Which one do I care about more? I think they're both exciting. I think I do a lot of sample by sample comparison.

[P9] 10:53:19
So probably go for that one. So if I wanted to look at another sample or another region of interest, I mean, I think now this would be a great way to use the example visualization upload, right?

[P9] 10:53:34
Because you already have exactly what you want. You just want to apply it to another sample or another region and you could delineate the region across the top.

[AB] 10:53:37
Yeah.

[P9] 10:53:40
Changing that or just you know Say I want this but for the sample. I assume.

[AB] 10:53:45
Yeah. Yeah.

[P9] 10:53:48
I think that would be really nice and straightforward. I assume if you, but if you've made this with like code input again.

[AB] 10:53:50
Yeah.

[P9] 10:53:56
Or chat input, it would be easy to just manipulate those parameters.

[AB] 10:54:01
Yeah. Yeah.

[AB] 10:54:10
And.

[AB] 10:54:14
For the example of how you explained it, it sounded a bit like you would maybe combine it with chats because you said, oh, Just do this again.

[P9] 10:54:25
Yeah, I guess I can.

[AB] 10:54:26
So you would upload it and maybe give it some additional instructions is that what you mean

[P9] 10:54:30
Well, so I guess for the example visualization, like I, I'm still kind of working through that one.

[AB] 10:54:37
Yeah.

[P9] 10:54:37
Like, am I, so I have this visualization and I'm just saying now make the same thing for this new data set I've given you or is it

[AB] 10:54:46
Hmm.

[P9] 10:54:48
Like that's yeah, that's I think that makes a lot of sense, but if you wanted maybe the same sample but a different region like would it be possible to take this but change the numbers across the top for the region and kind of hit 2 birds with one stone.

[P9] 10:55:07
And say I want this same visualization, but now I want it for a different region of the genome for this new data I'm giving you.

[AB] 10:55:14
Yeah.

[P9] 10:55:15
I just, I, again, I've never used that. Good.

[AB] 10:55:17
Yeah, yeah, no, no, definitely. But let's see. Would that still be example upload or?

[AB] 10:55:28
It sounds like you're pointing at the screen. Hmm.

[P9] 10:55:33
So more of a demonstration. I guess because I was thinking like you would you would have this drawing and then you would edit it a little and then upload the edited drawing but maybe that's a combination of and uploading.

[AB] 10:55:46
Oh yeah. Yeah.

[P9] 10:55:52
Yeah, but I think if you just wanted to clone it exactly and you could just Yeah, upload exactly this, but save, you know, for this new data set.

[AB] 10:55:53
Yeah.

[AB] 10:56:03
Yeah. And then the saying would probably, I mean. What would you upload? Just a screenshot of this.

[AB] 10:56:14
Yeah. Bye.

[AB] 10:56:20
Hmm.

[AB] 10:56:28
Okay. Then nothing that's clear.

[P9] 10:56:37
Okay, what do we have now? Change the arrangement.

[P9] 10:56:56
Wait, okay, I think I don't quite understand this one.

[AB] 10:57:01
So you have 6 views, you can see those separate views and now your task is. They're kind of laid out in this grid.

[P9] 10:57:04
Yes.

[AB] 10:57:10
And now the task is if you were to make them all like. In one row or in one column, for example, how, how would you do that or?

[P9] 10:57:18
Okay.

[AB] 10:57:21
Even like with some on top of each other that's the other example that I'm yeah

[P9] 10:57:26
Okay.

[P9] 10:57:32
I guess probably if I wanted to make them all. I guess, or let's say horizontal.

[P9] 10:57:41
Next to each other.

[P9] 10:57:46
I guess this would be a good a good place for visualization by demonstration. Where you could, you know, make arrows.

[P9] 10:57:56
Or, or, to gesture where you want things to be placed. If that is.

[AB] 10:58:01
Hmm.

[P9] 10:58:04
Possible. But again, also if you had kind of the code or in the chat. That made this graph to begin with.

[AB] 10:58:05
Yeah.

[P9] 10:58:12
You could just say, oh, you know, for the code. You know, maybe you have a layout where you've said.

[P9] 10:58:19
2 columns 3 rows and instead you say one column 6 rows. Or a similar prompt in the chat.

[AB] 10:58:27
Yeah.

[P9] 10:58:28
I would like these blocks to all be. Horizontally linear or whatever.

[AB] 10:58:33
Yeah. Okay, so. And let's say you do have the code. Already?

[AB] 10:58:42
Do you have any preference for any of these? 3 types that you just mentioned. So

[P9] 10:58:47
Visualization code or chat.

[AB] 10:58:49
Yeah.

[AB] 10:58:53
Just what would be more intuitive for you and yeah.

[P9] 10:59:00
I mean, demonstration sounds the most fun because then you know if you immediately change your mind I feel like it would be easy to kind of draw them back.

[AB] 10:59:09
Hmm. Yeah.

[P9] 10:59:09
I mean, it's like if it would be possible to kind of draw arrows, you could order them.

[P9] 10:59:14
Pretty quickly, right, if you wanted them in a specific order. If you can draw the arrows.

[P9] 10:59:20
Yourself like oh I want this high glass to be first but then I want this I don't know, GMGDV to be second actually.

[AB] 10:59:29
Yes.

[P9] 10:59:33
And I know I could I know how to do that coding and I'm sure you could pop the chat similarly but it would just involve a little bit more.

[P9] 10:59:42
I think work depends. But if you didn't care about the order, I think coding would be pretty fast, right?

[AB] 10:59:45
Yeah, yeah.

[P9] 10:59:50
Because it would just be a layout change.

[AB] 10:59:53
Yeah.

[AB] 11:00:02
Okay. Then the last one yet. Okay.

[P9] 11:00:04
Nick? Oh, already? Okay. Yeah, custom genome, annotation.

[P9] 11:00:13
Oh, okay. Okay. Okay. A custom genome annotation oh no okay well Maybe, yeah, I guess that's depends on what you're interested in, but.

[AB] 11:00:14
Yeah, this is a bit more open-ended.

[P9] 11:00:37
Yeah, okay, what am I interested in? I don't even know anymore. Okay.

[AB] 11:00:41
Yeah.

[P9] 11:00:43
Yeah, I guess we've been talking a lot about coverage, so maybe the average coverage or something like that at the bottom.

[P9] 11:00:52
Would be interesting here. Yeah, to kind of display the overall similarities between. It's different.

[P9] 11:01:05
That would be kind of cool. And for that I guess.

[P9] 11:01:15
Maybe a like, you know, a code. Or big chat input. To just kind of add an extra row at the bottom of this displaying.

[P9] 11:01:27
The average coverage across each.

[P9] 11:01:31
Each cell type.

[P9] 11:01:38
I think.

[AB] 11:01:38
Why is that most? And why is that? You'll go to.

[P9] 11:01:45
Okay. I don't know. I think cause it's what I would be the most familiar with and since I'm not.

[P9] 11:01:56
Entirely sure exactly what I wanted to what I want to do here. I would go with what's kind of the most familiar and I feel like adding kind of any additional annotation here would involve.

[P9] 11:02:10
A little bit of maybe behind the scenes. Calculation or something like that. I mean, you know, if you were given If you had already done that.

[P9] 11:02:21
And then I think it would depend, but I think. Throughout all of these I find myself like for the momentalities where I want to do some kind of calculation or I want to kind of add additional data to any of the graphs I definitely am leaning towards the code or the chat.

[P9] 11:02:38
But where I can. Want to just change visually something I think visualization by demonstration is really interesting and exciting.

[AB] 11:02:38
Yeah.

[P9] 11:02:47
Or kind of a template or shelf where like, oh, I just want to change the whole chart type actually.

[AB] 11:02:47
Yeah.

[P9] 11:02:53
So for here because I want to add kind of an additional annotation or kind of an additional visualization of this data.

[P9] 11:03:01
That might involve some kind of Calculations on my end.

[AB] 11:03:05
Yeah.

[P9] 11:03:06
I'm leaning towards the code or the chat.

[AB] 11:03:09
Yeah.

[AB] 11:03:13
Okay, that's It's an interesting observation. Thanks. Yeah, yeah.

[P9] 11:03:18
Yeah, I'm ready so much.

[AB] 11:03:23
Okay. Then I think you can click next again. And it goes to second, yes, through second form.

[P9] 11:03:28
Okay. We did it.

[P9] 11:03:34
Okay.

[AB] 11:03:36
And very quick one.

[AB] 11:03:38
Yeah, where you just give some ratings for New York experience.

[P9] 11:03:43
How for 4. Okay. Oh. Not super familiar.

[P9] 11:03:49
I'd never done this before, but it was so fun.

[P9] 11:03:54
Oh yeah, this one I'm good. This one I'm good. So I also don't know.

[P9] 11:03:59
I guess like that.

[P9] 11:04:03
Okay. How likely to use each while this I use all the time. Yes, I still I think would be interested in template but not for any reason just cause I use Excel more than I use Tableau.

[AB] 11:04:04
Okay.

[P9] 11:04:24
This would be very fun.

[P9] 11:04:27
This is still great. This I still do.

[AB] 11:04:34
Yes.

[P9] 11:04:34
I think, yeah.

[P9] 11:04:38
I think that would be interesting, but I feel like it would only apply to certain scenarios. And I feel like I would be more.

[P9] 11:04:46
Inclined then to do the demonstration.

[AB] 11:04:49
Yes.

[P9] 11:04:51
Where I would potentially also use something like this. Okay.

[AB] 11:04:56
Yeah.

[P9] 11:05:00
Did that.

[AB] 11:05:00
Okay, thanks. Then, yeah, I see you are already over time, so I'll keep it very short.

[AB] 11:05:07
I maybe have one. Question still to ask and that is because you're already kind of answered one question that I would typically ask about.

[P9] 11:05:10
Yeah.

[AB] 11:05:16
Well, your thoughts on the modalities and you just told this like, if there's any data stack.

[AB] 11:05:21
Any additional calculations I would rather go for these. Otherwise, these other types, so that's already covered.

[AB] 11:05:29
But then I would have a follow-up question about how or whether any of the modalities surprised you like in a good or a bad way just anything that we now sticks to your mind.

[P9] 11:05:45
I think visualization by demonstration, I haven't seen that so much in a lot of the kind of tools that I use.

[AB] 11:05:51
Yes.

[P9] 11:05:52
Or the people I work with use, but I think that would be so fascinating, especially for kind of like those little changes that you know end up spending so much time on when you get figures ready for publication or presentation or whatever where You wanna adjust, oh it would be really cool if like this visualization was actually stacked on top of this other one.

[P9] 11:06:14
Or if what would this look like if it was a bar chart or if it was purple? And I think being able to make this kind of little.

[P9] 11:06:22
Changes that quickly and that interactively would be really fun. And I think, you know. Not having to constantly, I don't know, like run snippets of code over and over again to change just like the color scheme of your with the color palette of your graph.

[AB] 11:06:27
Yeah.

[AB] 11:06:31
Yeah.

[P9] 11:06:41
I think that was really exciting.

[AB] 11:06:41
Yeah. Okay.

[AB] 11:06:46
And okay, then the final final thing. We also talked a little bit about this multimodality.

[P9] 11:06:54
Hmm.

[AB] 11:06:54
Hmm, what are your thoughts on that? On the yeah also how useful it could be or would not be for you.

[P9] 11:07:06
I think, yeah, I think that would be really useful. I mean, so I think like All of the modalities have different things that are attractive about them, right?

[P9] 11:07:16
But the like you know if you're already coding something and you wanna continue with that but you wanna visualize by demonstration.

[AB] 11:07:16
Yeah.

[P9] 11:07:29
Okay, actually I've coded it as a, but now, okay, actually I change my mind.

[P9] 11:07:33
I want it to be, okay, actually I change my mind. I want it to be a scatterplot.

[P9] 11:07:34
Can I just do, and have that kind of seamlessly transition would be really nice. I think also.

[AB] 11:07:39
Yeah.

[P9] 11:07:42
You know, having like a template or a shelf feature with a similarly like a visualization by demonstration where Okay, maybe the demonstration is more like the ordering of the x-axis or like those kinds of things but the template or shelf is a quick way to switch between plot types a little bit faster.

[AB] 11:08:03
Yeah. Yeah.

[P9] 11:08:06
Cause sometimes I don't, you know, I know the names for most things, but like, a stacked bar chart versus.

[P9] 11:08:13
I don't remember, there's another kind where it's like stacked next to each other or stacked like vertically.

[AB] 11:08:18
Hmm. Yeah.

[P9] 11:08:18
Those names I. I don't know. So having them all kind of listed out is sometimes help.

[AB] 11:08:23
Yes. Yeah.

[AB] 11:08:32
Okay, then. I guess we should. Finalize this because I don't wanna like make you go too much over time.

[AB] 11:08:43
But thanks very much for this super fun hour. I think it was very insightful for us. And yeah.

[AB] 11:08:52
Oh yeah, one last thing. Do you, do you have any questions at this point for us?

[P9] 11:08:57
Oh no, not at all. That was really fun. I, yeah, I had a great time.

[P9] 11:09:01
Okay.

[AB] 11:09:02
That's good. That's good. It feels like. At least, like a little, fun.

[AB] 11:09:08
In your work day. Yeah, yeah. Yeah, okay. Then, yeah, thank you once again.

[P9] 11:09:11
Yeah, definitely.

[AB] 11:09:20
And yeah, I'll, You'll hear from me about the gift guard again, cause of course, yeah.

[P9] 11:09:25
Oh yeah.

[AB] 11:09:26
It's been very helpful to have your time. Yes. Okay. Yeah, yeah, I, we will, but, I think it's, good for now.

[P9] 11:09:29
Thank you guys so much. Let me know if there's anything else you need for me.

[P9] 11:09:37
Sounds good. Have a good rest of the day, guys.

[AB] 11:09:37
Yeah. Okay. Thank you, you too. Bye bye.

[SL] 11:09:40
Thank you.

[P9] 11:09:41
Bye.
